# Supplementary material for: Long-Read Isoform Sequencing Reveals a Hidden Complexity of the Transcriptional Landscape of Herpes Simplex Virus Type 1
Source: Front Microbiol. 2017 Jun 20;8:1079. doi: 10.3389/fmicb.2017.01079 (PMC5476775; doi:10.3389/fmicb.2017.01079)
Supplement: Table S1 — The list of the primers used in this study. [file Table1.XLS]

## Sheet: Munka1
Name	Forward primer sequence	Coordinates	Reverse primer sequence	Coordinates
UL3	AAGCCGCGCAAGTATTACAC	11527-11546	AGACGAACTCGTGGACGAAC	11586-11605
UL4	GTCCAGACCACGGTCAAAAT	12043-02062	GTACGCGTATCCGTTCGACT	12113-12132
AST-1 (UL28)	CCGGAGCAGCTCTATCTGAA	58061-58080	GCCCGTCAAAAGTTGTTAGC	58110-58129
AST-1 (UL29)	GGTGCGGTCAAAAATAAGGA	58991-59010	CAGCAAGTACTACGGCATGG	59080-59099
UL30	TCCAGGACTTTGTCCTCACC	65889-65908	CGGGCCATGAGCTTGTAATA	65969-65988
UL30-L	GCTTCGCGTTCTCACTTTTT	62501-62520	GCCGACAGGAGAGTGACGTA	62547-62566
UL31	GGTCTATGAGCCGGTAGTGC	66683-66702	TTTACCCGGACCCCACTTAC	66750-66769
AST-2 (UL36)	TTCCCCTGATTAGGCTACGA	80565-80584	GCCGACAGGAGAGTGACGTA	80623-80642
UL41-42 c	TAATTTCGATGGCCCAACTC	92785-92804	ACCCTTTTGGAAGAGGCAAT	92863-92882
UL45	ATGCTACTATCCCCGCAGTC	98475-98494	ACGAGACAGACCGCAGTACA	98557-98576
UL46	AAATCTCGTCGACAAACAGG	98732-98751	GACCAAGCTTAAACGCGAAG	98813-98832
AST-3 (UL47)	AGACGCGGCTAACACACAC	103402-103420	GGGGAAAGAACTAGCCAGGA	103464-103483
UL51	CTCCGAATAGCCTGGGAGAC	108584-108603	GTGTATGGCCACCATCCTG	108652-108670
AST-4 (UL52)	CGAGGTTGCCTACTTTGACC	111234-111253	GATCTTGTCGGTGCAGGAAC	111308-111327
UL52-51 c	TTGTTTATTGGGGACGGAAG	109386-109404	CGAAGCGACAGACGAACAT	109456-109474
UL55	TTAGCGTCGGGACGATTAAG	115833-115852	AGAACGGATACCGACAGTGG	115918-115937
UL56	CGCCACAGGAATACCAGAAT	116225-116244	GTCTGATCATGCCCCATACC	116316-116335
US9	GGCTGCTCCGCTAAAAGAC	143572-143590	AGTTAAAGGCTGGGTGCAAA	143646-143665
US10	CAGACAGCACCAGAAAGCAC	144265-144284	GGCGGCCATTAACTTTATCA	144342-144361
AST-2-sp	GAGGACGCGTTCAAAGAAA	78771-78790	GCTGTCCTTTCTCAGCCTCA	80318-80337
UL41-42 c sp	GCTCATTGCCTCTTCCAAAA	92859-92878	ATCGAGGTCTTCCGGATCG	94192-94210
UL49-sp	GTGTCTTGGATCGGGTTGG	105890-105908	GTCATCCGAAGACGACGAAC	106160-106179
