# Supplementary material for: Long-Read Isoform Sequencing Reveals a Hidden Complexity of the Transcriptional Landscape of Herpes Simplex Virus Type 1
Source: Front Microbiol. 2017 Jun 20;8:1079. doi: 10.3389/fmicb.2017.01079 (PMC5476775; doi:10.3389/fmicb.2017.01079)
Supplement: Table S2 — The list of the predicted promoter elements. [file Table2.XLS]

## Sheet: Enhancers
Transcripta	mRNA Location,Elementb	Locationc	Element Typed	Relative Positione	p-valuef	Sequenceg
US1-L	join(132024..132373,132541..133960)	131933..131946	GC-box	-91	2.37e-09	AGGGGGCGGGGCCG
US12-11-10-L	join(complement(145861..146209),complement(144121..145578))	complement(146287..146300)	GC-box	-91	2.37e-09	AGGGGGCGGGGCCG
UL34-35	69442..70959	69411..69425	TATA-box	-31	1.32e-07	CTATAAAAGCGCCCG
US2	complement(134021..135306)	complement(135320..135334)	TATA-box	-28	9.81e-07	GTATAAAAGGGGCCA
RS1	complement(127170..131428)	complement(131549..131562)	GC-box	-134	1.07e-06	TCGGGGCGGGGTCG
RS1	146805..151063	146671..146684	GC-box	-134	1.07e-06	TCGGGGCGGGGTCG
UL47-46	complement(98712..103311)	complement(103318..103327)	XCPE1	-16	1.24e-06	GCGCGGGACC
UL19-18	complement(35004..40768)	complement(40806..40819)	GC-box	-51	1.33e-06	CGGGGGTGGGGCGG
UL24-L1	47468..48767	47338..47351	GC-box	-130	1.35e-06	CGGGGGCGGGGCAT
UL29-28-27	complement(53037..62312)	complement(62376..62389)	GC-box	-77	2.49e-06	CGTGGGAGGGGCTG
UL29	complement(58395..62312)	complement(62376..62389)	GC-box	-77	2.49e-06	CGTGGGAGGGGCTG
UL19-18	complement(35004..40768)	complement(40783..40797)	TATA-box	-29	2.75e-06	GTATATAAGGCCTGG
US12-11-10	join(complement(145861..146106),complement(144121..145578))	complement(146165..146178)	GC-box	-72	2.99e-06	CGGGGGCGGGCCCG
US12-11-10-S	join(complement(145861..146068),complement(144121..145578))	complement(146165..146178)	GC-box	-110	2.99e-06	CGGGGGCGGGCCCG
US12-11-10-L	join(complement(145861..146209),complement(144121..145578))	complement(146165..146178)	GC-box	31	2.99e-06	CGGGGGCGGGCCCG
RL1	427..1553	295..308	GC-box	-132	3.75e-06	GGGGGGAGGAGCGG
RL1	427..1553	307..320	GC-box	-120	3.75e-06	GGGGGGAGGAGCGG
RL1	complement(124818..125944)	complement(126051..126064)	GC-box	-120	3.75e-06	GGGGGGAGGAGCGG
RL1	complement(124818..125944)	complement(126063..126076)	GC-box	-132	3.75e-06	GGGGGGAGGAGCGG
RL1	complement(124818..125944)	complement(126075..126088)	GC-box	-144	3.75e-06	GGGGGGAGGAGCGG
UL29.5	complement(58397..59147)	complement(59236..59249)	GC-box	-102	5.63e-06	GCAGGGCGGGGCGG
US12-11-10	join(complement(145861..146106),complement(144121..145578))	complement(146145..146158)	GC-box	-52	5.7e-06	GGGGGGCGGGTCTC
US12-11-10-S	join(complement(145861..146068),complement(144121..145578))	complement(146145..146158)	GC-box	-90	5.7e-06	GGGGGGCGGGTCTC
US12-11-10-L	join(complement(145861..146209),complement(144121..145578))	complement(146145..146158)	GC-box	51	5.7e-06	GGGGGGCGGGTCTC
UL27.2	complement(53040..54478)	complement(54458..54469)	CCAAT-box	9	6.49e-06	CCTGGCCAATGG
UL27	complement(53037..56080)	complement(56201..56214)	GC-box	-134	6.91e-06	TGGGGGCGGGGGGC
UL24-25-26-26.5	47671..52786	47640..47654	TATA-box	-31	7.42e-06	CTATATAAACCCGCA
UL24	47671..48765	47640..47654	TATA-box	-31	7.42e-06	CTATATAAACCCGCA
UL24-AT	47673..48616	47640..47654	TATA-box	-33	7.42e-06	CTATATAAACCCGCA
UL8.5-8	complement(18192..22351)	complement(22380..22387)	BREu	-36	8.13e-06	AGCGCGCC
UL27	complement(53037..56080)	complement(56117..56124)	BREu	-44	8.13e-06	AGCGCGCC
UL28-27	complement(53037..58320)	complement(58428..58441)	GC-box	-121	8.57e-06	CTAGGGCGGGGCGG
UL19-18	complement(35004..40768)	complement(40801..40814)	GC-box	-46	8.68e-06	GTGGGGCGGGGGGG
UL54	113598..115300	113493..113506	GC-box	-105	9.02e-06	CGGAGGTGGGGCGG
RS1	complement(127170..131428)	complement(131500..131513)	GC-box	-85	1.01e-05	GGGGGGCGGGGGGC
RS1	146805..151063	146720..146733	GC-box	-85	1.01e-05	GGGGGGCGGGGGGC
UL29.5	complement(58397..59147)	complement(59231..59244)	GC-box	-97	1.06e-05	GCGGGGCGGGCCTG
UL49.5-50 c	106120..108173	106034..106047	GC-box	-86	1.07e-05	GGGGGGCGGTGGTG
UL35	70489..70959	70455..70469	TATA-box	-34	1.13e-05	CTATAAAAAAGGACG
UL31	complement(66365..67458)	complement(67532..67545)	GC-box	-87	1.15e-05	GAGGGGCGTGTCTG
UL18.5	complement(35004..35898)	complement(35878..35885)	INR	13	1.21e-05	TCAGTCCC
UL41-42 c sp2	join(91067..91123,91414..91553,92536..93012,94148..94656)	91038..91047	XCPE1	-29	1.26e-05	GGGTGGGAGA
UL41-45 c sp	join(91067..91123,91414..91553,97948..98691)	91038..91047	XCPE1	-29	1.26e-05	GGGTGGGAGA
UL41-42 c sp3	join(91067..91123,91519..91553,92536..94656)	91038..91047	XCPE1	-29	1.26e-05	GGGTGGGAGA
UL41-42 c sp 1	join(91067..91123,91414..91553,92536..92983,94006..94656)	91038..91047	XCPE1	-29	1.26e-05	GGGTGGGAGA
UL1-2-3	9242..11735	9213..9227	TATA-box	-29	1.48e-05	GTATATAAACCAACG
UL1-2	9242..10965	9213..9227	TATA-box	-29	1.48e-05	GTATATAAACCAACG
UL27.7	complement(53037..55236)	complement(55225..55232)	BREu	4	1.63e-05	ACCGCGCC
UL56	complement(116182..117083)	complement(117102..117116)	TATA-box	-33	1.73e-05	TTATAAAAGGCGCGT
US1.5	133108..133960	133085..133094	XCPE1	-23	1.81e-05	GGGCGGGTCC
UL55	115447..116122	115363..115376	GC-box	-84	1.86e-05	CGGGGGTGGGCCCG
US3-4-L	134958..137529	134869..134882	GC-box	-89	1.86e-05	CCGGGGCAGGGCGT
UL49.5-49-48	complement(103515..107128)	complement(107143..107157)	TATA-box	-29	1.87e-05	GCATAAAAGCCACCG
UL49.5-49 sp	join(complement(106091..107128),complement(105442..106019))	complement(107143..107157)	TATA-box	-29	1.87e-05	GCATAAAAGCCACCG
UL49.5-49	complement(105442..107128)	complement(107143..107157)	TATA-box	-29	1.87e-05	GCATAAAAGCCACCG
UL26-S	50659..52786	50570..50583	GC-box	-89	1.92e-05	GGGGGGAGGGGGCA
LAT 0.7 kb	complement(7640..8423)	complement(8293..8306)	GC-box	117	1.94e-05	GGAGGGAGGGGGTG
LAT 0.7kb - S	complement(7640..8393)	complement(8293..8306)	GC-box	87	1.94e-05	GGAGGGAGGGGGTG
UL15-L	join(28415..30048,33635..34840)	28319..28332	GC-box	-96	1.94e-05	CGTGGGAGGAGCGG
UL41-L1	complement(91096..92882)	complement(92993..93006)	GC-box	-124	2.03e-05	CGAGGGTGGGGTTT
UL32-31	complement(66365..69220)	complement(69082..69095)	GC-box	125	2.17e-05	GGAAGGCGGGGGCG
UL41-42 c sp2	join(91067..91123,91414..91553,92536..93012,94148..94656)	91048..91062	TATA-box	-19	2.23e-05	GGATAAAAGGCGGCG
UL41-45 c sp	join(91067..91123,91414..91553,97948..98691)	91048..91062	TATA-box	-19	2.23e-05	GGATAAAAGGCGGCG
UL41-42 c sp3	join(91067..91123,91519..91553,92536..94656)	91048..91062	TATA-box	-19	2.23e-05	GGATAAAAGGCGGCG
UL41-42 c sp 1	join(91067..91123,91414..91553,92536..92983,94006..94656)	91048..91062	TATA-box	-19	2.23e-05	GGATAAAAGGCGGCG
UL41-L2	91096..92944	91048..91062	TATA-box	-48	2.23e-05	GGATAAAAGGCGGCG
UL3	10736..11734	10684..10691	BREu	-52	2.29e-05	CGCGCGCC
UL35	70489..70959	70448..70455	BREu	-41	2.29e-05	CGCGCGCC
UL49.5-49-48	complement(103515..107128)	complement(107137..107144)	BREu	-16	2.29e-05	CGCGCGCC
UL49.5-49 sp	join(complement(106091..107128),complement(105442..106019))	complement(107137..107144)	BREu	-16	2.29e-05	CGCGCGCC
UL49.5-49	complement(105442..107128)	complement(107137..107144)	BREu	-16	2.29e-05	CGCGCGCC
UL10.5-S	23518..24665	23434..23447	GC-box	-84	2.53e-05	CGGGGGTGTAGCCG
OriL-RNA	62455..63439	62355..62368	GC-box	-100	2.53e-05	TGGGGGCGTGCCGG
US1-S1	132540..133960	132408..132421	GC-box	-132	2.73e-05	CGGGGGCGGAGGAG
US1-S1	132540..133960	132430..132443	GC-box	-110	2.73e-05	CGGGGGCGGAGGAG
US1-S2	132551..133960	132430..132443	GC-box	-121	2.73e-05	CGGGGGCGGAGGAG
US1-S1	132540..133960	132452..132465	GC-box	-88	2.73e-05	CGGGGGCGGAGGAG
US1-S2	132551..133960	132452..132465	GC-box	-99	2.73e-05	CGGGGGCGGAGGAG
US1-S3	132622..133960	132496..132509	GC-box	-126	2.73e-05	CGGGGGCGGAGGAG
UL49 splice	join(complement(106091..106543),complement(105442..106017))	complement(106680..106693)	GC-box	-150	2.73e-05	TGGGGGTGGAGGGT
UL49	complement(105442..106543)	complement(106680..106693)	GC-box	-150	2.73e-05	TGGGGGTGGAGGGT
US12-S	complement(144123..145585)	complement(145680..145693)	GC-box	-108	2.73e-05	CGGGGGCGGAGGAG
US12-S	complement(144123..145585)	complement(145702..145715)	GC-box	-130	2.73e-05	CGGGGGCGGAGGAG
US12-S	complement(144123..145585)	complement(145724..145737)	GC-box	-152	2.73e-05	CGGGGGCGGAGGAG
UL49-48 sp	join(complement(106091..106538),complement(103515..106018))	complement(106627..106640)	GC-box	-102	2.75e-05	TTGGGGCGTGTCTG
UL49-48	complement(103515..106538)	complement(106627..106640)	GC-box	-102	2.75e-05	TTGGGGCGTGTCTG
UL49 splice	join(complement(106091..106543),complement(105442..106017))	complement(106627..106640)	GC-box	-97	2.75e-05	TTGGGGCGTGTCTG
UL49	complement(105442..106543)	complement(106627..106640)	GC-box	-97	2.75e-05	TTGGGGCGTGTCTG
UL54	113598..115300	113498..113511	GC-box	-100	2.84e-05	GTGGGGCGGGGGCC
UL1-2-3	9242..11735	9232..9241	XCPE1	-10	2.92e-05	GCGCGGGAAC
UL1-2	9242..10965	9232..9241	XCPE1	-10	2.92e-05	GCGCGGGAAC
UL39-40	86214..91001	86161..86168	BREu	-53	2.96e-05	CCCGCGCC
UL39-40-L	86168..91001	86161..86168	BREu	-7	2.96e-05	CCCGCGCC
UL48-S	complement(103515..105150)	complement(105163..105170)	BREu	-20	2.96e-05	CCCGCGCC
US12-S	complement(144123..145585)	complement(145578..145587)	XCPE1	-2	3.27e-05	GGGGGGGAGC
US6-7	138338..141035	138308..138322	TATA-box	-30	3.39e-05	CTTTAAAAAGCAGGG
UL10-L2	22249..24666	22219..22233	TATA-box	-30	3.48e-05	GTATATAACCACGCG
UL48-47-46	complement(98712..105257)	complement(105371..105384)	GC-box	-127	3.5e-05	GGGGGGTGGGTTGG
UL48	complement(103515..105257)	complement(105371..105384)	GC-box	-127	3.5e-05	GGGGGGTGGGTTGG
UL47-46	complement(98712..103311)	complement(103327..103341)	TATA-box	-30	3.52e-05	GTATAAAGGCGAGAG
UL37-L1	complement(80693..84467)	complement(84483..84496)	GC-box	-29	3.72e-05	GGAGGGAGGGGGGG
UL34-35-L	69335..70959	69368..69386	MTE	33	3.73e-05	TCGCGGACGCAGCGGCTGG
US1-S3	132622..133960	132502..132515	GC-box	-120	3.75e-05	CGGAGGAGGGGGCT
US12-S	complement(144123..145585)	complement(145674..145687)	GC-box	-102	3.75e-05	CGGAGGAGGGGGCT
UL25-26	48630..52786	48639..48648	XCPE1	9	3.79e-05	CGGCGGGAGC
UL51-S	complement(108262..109167)	complement(109184..109198)	TATA-box	-31	4.16e-05	ATATATAAACCGGCT
RS1	complement(127170..131428)	complement(131517..131530)	GC-box	-102	4.19e-05	TCGGGGTGGGCCCG
RS1	146805..151063	146703..146716	GC-box	-102	4.19e-05	TCGGGGTGGGCCCG
US11-10	complement(144121..145461)	complement(145477..145491)	TATA-box	-30	4.48e-05	CAATAAAAGGGGGCG
UL6.5-7	16433..18060	16437..16446	XCPE1	4	4.54e-05	GCGCGAGACC
UL12.5-UL11	complement(24782..26615)	complement(26657..26664)	BREu	-49	4.76e-05	AGCACGCC
UL13-12-11	complement(24782..28657)	complement(28691..28700)	XCPE1	-43	4.78e-05	GCGCGCGACC
US5-6-7	137625..141035	137605..137614	XCPE1	-20	4.78e-05	GCCCGGGACC
US5	137625..138452	137605..137614	XCPE1	-20	4.78e-05	GCCCGGGACC
UL46	complement(98712..100995)	complement(101012..101026)	TATA-box	-31	5.39e-05	CGATAAAAAGCGCCC
UL40	89775..91001	89744..89758	TATA-box	-31	5.46e-05	GCATATAAGCGCGGA
UL11-S	complement(24782..25283)	complement(25250..25257)	BREu	26	5.58e-05	ACGGCGCC
UL27.5	complement(53037..54757)	complement(54779..54786)	BREu	-29	5.58e-05	ACGGCGCC
US12-11-10	join(complement(145861..146106),complement(144121..145578))	complement(146097..146104)	BREu	2	5.58e-05	ACGGCGCC
US12-11-10-S	join(complement(145861..146068),complement(144121..145578))	complement(146097..146104)	BREu	-36	5.58e-05	ACGGCGCC
AST-3	103152..103512	103064..103077	GC-box	-88	6e-05	CGGGGGCGGGTGGA
UL7-S	16992..18060	16898..16911	GC-box	-94	6.17e-05	TGGGGGAGGAGGAG
UL37.5	complement(80693..81720)	complement(81714..81721)	BREu	-1	6.24e-05	CGGGCGCC
UL28-27	complement(53037..58320)	complement(58350..58363)	GC-box	-43	6.29e-05	TCTGGGCGGGCCGT
UL49.5-49-48	complement(103515..107128)	complement(107211..107222)	CCAAT-box	-94	6.52e-05	CATAGCCATTCG
UL49.5-49 sp	join(complement(106091..107128),complement(105442..106019))	complement(107211..107222)	CCAAT-box	-94	6.52e-05	CATAGCCATTCG
UL49.5-49	complement(105442..107128)	complement(107211..107222)	CCAAT-box	-94	6.52e-05	CATAGCCATTCG
RL2	join(2113..2317,3082..3749,3885..5700)	1985..1998	GC-box	-128	6.84e-05	CGGGGACGGGGCCG
ncRL2	2113..2824	1985..1998	GC-box	-128	6.84e-05	CGGGGACGGGGCCG
RL2?	join(complement(124053..124254),complement(122621..123288),complement(120671..122485))	complement(124373..124386)	GC-box	-132	6.84e-05	CGGGGACGGGGCCG
ncRL2	complement(123543..124254)	complement(124373..124386)	GC-box	-132	6.84e-05	CGGGGACGGGGCCG
UL37-L1	complement(80693..84467)	complement(84449..84458)	XCPE1	9	6.86e-05	AGGCGGAACC
US10	complement(144121..145164)	complement(145270..145283)	GC-box	-119	6.96e-05	TCTGGGCGGAGGGT
UL51	complement(108259..109305)	complement(109291..109298)	BREu	7	7.06e-05	AGCCCGCC
UL39-40	86214..91001	86186..86200	TATA-box	-28	7.44e-05	GGATAAAAAGCCAGC
UL20-19-18	35004..41613	34875..34888	GC-box	-129	7.56e-05	GGGGGGAAGGGGGT
UL6.5-7	16433..18060	16327..16340	GC-box	-106	7.83e-05	GGGGGGCGGGCGCC
UL29-28-27	complement(53037..62312)	complement(62365..62378)	GC-box	-66	7.98e-05	CTGGGGCGGACCGG
UL29	complement(58395..62312)	complement(62365..62378)	GC-box	-66	7.98e-05	CTGGGGCGGACCGG
UL34-35-L	69335..70959	69326..69334	DPE	-9	8.11e-05	GAGGTTGTC
UL55	115447..116122	115414..115428	TATA-box	-33	8.14e-05	GTATAAATCCGTCCC
US1-L	join(132024..132373,132541..133960)	131914..131927	GC-box	-110	8.42e-05	GGCGGGCGGGACCG
US12-11-10-L	join(complement(145861..146209),complement(144121..145578))	complement(146306..146319)	GC-box	-110	8.42e-05	GGCGGGCGGGACCG
UL16 - L	complement(30147..31832)	complement(31807..31820)	GC-box	12	8.72e-05	GGGGGACGGGGCGG
US9	143251..143690	143218..143232	TATA-box	-33	9.36e-05	GCATAAAGGGCCGGT
UL18.5	complement(35004..35898)	complement(35957..35970)	GC-box	-72	9.43e-05	GAAGGGCGGGTGGT
UL49.5-50 c	106120..108173	106105..106114	XCPE1	-15	9.52e-05	GGGCCGGACA
UL50-L3	106102..108173	106105..106114	XCPE1	3	9.52e-05	GGGCCGGACA
UL10-AT	22943..24776	22970..22988	MTE	27	9.9e-05	TCCCGCAGCCAGCGGATCA
UL10	22943..24666	22970..22988	MTE	27	9.9e-05	TCCCGCAGCCAGCGGATCA
UL7-S	16992..18060	16901..16914	GC-box	-91	9.93e-05	GGGAGGAGGAGTTA
US1-S3	132622..133960	132606..132615	XCPE1	-16	0.000104	GGGGGGAAGC
RL2?	join(complement(124053..124254),complement(122621..123288),complement(120671..122485))	complement(124331..124342)	CCAAT-box	-88	0.000106	CGCGGCCATTGG
ncRL2	complement(123543..124254)	complement(124331..124342)	CCAAT-box	-88	0.000106	CGCGGCCATTGG
RL2	join(2113..2317,3082..3749,3885..5700)	2029..2040	CCAAT-box	-84	0.000106	CGCGGCCATTGG
ncRL2	2113..2824	2029..2040	CCAAT-box	-84	0.000106	CGCGGCCATTGG
UL28-27	complement(53037..58320)	complement(58443..58456)	GC-box	-136	0.000106	GGGGGGTGGGGGAA
UL15	join(28804..30048,33635..34840)	28792..28800	DPE	-12	0.000108	GAGGATCTT
UL37-L2	80692..84757	80650..80657	BREu	-42	0.00011	CGCCCGCC
UL26.5	51636..52786	51603..51617	TATA-box	-33	0.000111	GTATAAGAACGGGGC
UL44-45 sp	join(96174..97724,97950..98696)	96140..96154	TATA-box	-34	0.000112	GTATAAATTCCGGAA
UL44-45	96174..98691	96140..96154	TATA-box	-34	0.000112	GTATAAATTCCGGAA
UL29-28-27	complement(53037..62312)	complement(62194..62207)	GC-box	105	0.000113	AAGGGGAGGGATTC
UL29	complement(58395..62312)	complement(62194..62207)	GC-box	105	0.000113	AAGGGGAGGGATTC
UL50	106826..108173	106800..106814	TATA-box	-26	0.000113	ACATAAAAGGGCACC
UL37-L1	complement(80693..84467)	complement(84487..84500)	GC-box	-33	0.000117	CGGGGGAGGGAGGG
UL49-48 sp	join(complement(106091..106538),complement(103515..106018))	complement(106517..106523)	BREd	15	0.000119	GTGGGTT
UL49-48	complement(103515..106538)	complement(106517..106523)	BREd	15	0.000119	GTGGGTT
UL49 splice	join(complement(106091..106543),complement(105442..106017))	complement(106517..106523)	BREd	20	0.000119	GTGGGTT
UL49	complement(105442..106543)	complement(106517..106523)	BREd	20	0.000119	GTGGGTT
UL55	115447..116122	115338..115351	GC-box	-109	0.000119	GCGGGGCGTGGGTC
US7-8-8.5-9	139698..143687	139665..139679	TATA-box	-33	0.000123	CCATATAAAGCGAGT
US7	139698..141035	139665..139679	TATA-box	-33	0.000123	CCATATAAAGCGAGT
US7-S	139720..141037	139665..139679	TATA-box	-55	0.000123	CCATATAAAGCGAGT
UL11	complement(24782..25498)	complement(25554..25567)	GC-box	-69	0.000125	AAAAGGCGGTGCTC
UL50-L1	106800..108173	106707..106720	GC-box	-93	0.000125	ACAGGGCGGGTTCA
UL50	106826..108173	106707..106720	GC-box	-119	0.000125	ACAGGGCGGGTTCA
UL45-AT	97953..98965	97920..97934	TATA-box	-33	0.000131	CTATAAAGCCGCCAC
UL45	97953..98691	97920..97934	TATA-box	-33	0.000131	CTATAAAGCCGCCAC
UL16	complement(30147..31607)	complement(31679..31690)	CCAAT-box	-83	0.000131	ATCGTCCAATCG
UL41.5	complement(91105..91845)	complement(91816..91824)	DPE	21	0.000133	GAGGATGTG
UL10-AT	22943..24776	22820..22833	GC-box	-123	0.000135	AAGGGGCGGTCGTT
UL10	22943..24666	22820..22833	GC-box	-123	0.000135	AAGGGGCGGTCGTT
UL39.2-40	89001..91001	88991..88998	BREu	-10	0.000138	CCCACGCC
UL12.5-UL11	complement(24782..26615)	complement(26552..26559)	BREu	56	0.000138	CCCACGCC
US1-S1	132540..133960	132414..132427	GC-box	-126	0.000138	CGGAGGAGGGGGGA
US1-S2	132551..133960	132414..132427	GC-box	-137	0.000138	CGGAGGAGGGGGGA
US1-S1	132540..133960	132436..132449	GC-box	-104	0.000138	CGGAGGAGGGGGGA
US1-S2	132551..133960	132436..132449	GC-box	-115	0.000138	CGGAGGAGGGGGGA
US1-S1	132540..133960	132458..132471	GC-box	-82	0.000138	CGGAGGAGGGGGGA
US1-S2	132551..133960	132458..132471	GC-box	-93	0.000138	CGGAGGAGGGGGGA
US12-S	complement(144123..145585)	complement(145696..145709)	GC-box	-124	0.000138	CGGAGGAGGGGGGA
US12-S	complement(144123..145585)	complement(145718..145731)	GC-box	-146	0.000138	CGGAGGAGGGGGGA
UL29-28-27	complement(53037..62312)	complement(62382..62395)	GC-box	-83	0.000147	GCGGGGCGTGGGAG
UL29	complement(58395..62312)	complement(62382..62395)	GC-box	-83	0.000147	GCGGGGCGTGGGAG
RS1	146805..151063	146788..146795	BREu	-17	0.000148	AGGACGCC
RS1	complement(127170..131428)	complement(131438..131445)	BREu	-17	0.000148	AGGACGCC
LAT 0.7 kb	117948..118728	117901..117908	BREu	-47	0.000155	GGCGCGCC
LAT 0.7 kb	complement(7640..8423)	complement(8463..8470)	BREu	-47	0.000155	GGCGCGCC
UL29.5	complement(58397..59147)	complement(59125..59132)	BREu	15	0.000155	GGCGCGCC
UL47-46	complement(98712..103311)	complement(103289..103302)	GC-box	9	0.000156	CGGGGGCTGGGGCG
US2	complement(134021..135306)	complement(135219..135230)	CCAAT-box	76	0.000157	ACAGGCCATTCG
UL43-44-45	94790..98691	94801..94806	MED-1	11	0.00016	GCTCCG
UL21.5	42503..43712	42494..42503	XCPE1	-9	0.00016	GCGCAGGACA
UL12-11	complement(24782..27045)	complement(27062..27076)	TATA-box	-31	0.00016	GTATAAATTACCAGC
UL34-35-L	69335..70959	69312..69319	BREu	-23	0.000161	CCCCCGCC
UL37-L2	80692..84757	80646..80653	BREu	-46	0.000161	CCCCCGCC
LAT 0.7 kb	117948..118728	117911..117918	BREu	-37	0.000161	CCCCCGCC
LAT 0.7 kb	complement(7640..8423)	complement(8453..8460)	BREu	-37	0.000161	CCCCCGCC
LAT 0.7kb - S	complement(7640..8393)	complement(8453..8460)	BREu	-67	0.000161	CCCCCGCC
UL56.5	complement(116182..116811)	complement(116855..116862)	BREu	-51	0.000161	CCCCCGCC
UL20-19-18	35004..41613	34882..34895	GC-box	-122	0.000162	AGGGGGTGTTGGCG
UL41-L1	complement(91096..92882)	complement(92845..92858)	GC-box	24	0.000163	GGGGGGAAGGTTGG
UL41	complement(91105..92755)	complement(92845..92858)	GC-box	-103	0.000163	GGGGGGAAGGTTGG
UL27.5	complement(53037..54757)	complement(54874..54887)	GC-box	-130	0.000166	ACCGGGAGGGGTCG
UL2-3	9739..11735	9730..9739	XCPE1	-9	0.000169	GCGCTGGACA
UL2	9739..10965	9730..9739	XCPE1	-9	0.000169	GCGCTGGACA
UL28-27	complement(53037..58320)	complement(58260..58267)	BREu	53	0.000169	AGGCCGCC
UL29-28-27	complement(53037..62312)	complement(62371..62384)	GC-box	-72	0.00017	GAGGGGCTGGGGCG
UL29	complement(58395..62312)	complement(62371..62384)	GC-box	-72	0.00017	GAGGGGCTGGGGCG
UL13-12-11	complement(24782..28657)	complement(28733..28746)	GC-box	-89	0.000172	TGGAGGCGCGGCTA
UL43-44-45	94790..98691	94735..94749	TATA-box	-55	0.000177	TTATAAAAGCCGTAT
UL28-27	complement(53037..58320)	complement(58304..58311)	BREu	9	0.000177	CACGCGCC
UL37-L1	complement(80693..84467)	complement(84429..84440)	CCAAT-box	27	0.000181	CACAGCCAAACG
US2	complement(134021..135306)	complement(135380..135393)	GC-box	-87	0.000186	TGTGGGAAGGTTTG
UL41-L1	complement(91096..92882)	complement(92945..92952)	BREu	-70	0.000187	ACCGAGCC
UL48-47-46	complement(98712..105257)	complement(105131..105144)	GC-box	113	0.000188	TCTGGGCGGGCGGG
UL48	complement(103515..105257)	complement(105131..105144)	GC-box	113	0.000188	TCTGGGCGGGCGGG
UL48-S	complement(103515..105150)	complement(105131..105144)	GC-box	6	0.000188	TCTGGGCGGGCGGG
US1	join(132127..132373,132541..133960)	132097..132111	TATA-box	-30	0.000189	ACATAAAGGCCCGGC
US12-11-10	join(complement(145861..146106),complement(144121..145578))	complement(146122..146136)	TATA-box	-30	0.000189	ACATAAAGGCCCGGC
US12-11-10-S	join(complement(145861..146068),complement(144121..145578))	complement(146122..146136)	TATA-box	-68	0.000189	ACATAAAGGCCCGGC
LAT 0.7kb - S	complement(7640..8393)	complement(8374..8379)	DCE_S_II	14	0.000195	GCTGTG
UL40-S2	89856..91001	89851..89856	DCE_S_II	-5	0.000195	GCTGTG
LAT 0.7 kb - S	117978..118728	117992..117997	DCE_S_II	14	0.000195	GCTGTG
UL10-AT	22943..24776	22967..22972	DCE_S_I	24	0.000195	GCTTCC
UL10	22943..24666	22967..22972	DCE_S_I	24	0.000195	GCTTCC
UL37.7-L	complement(80693..82293)	complement(82272..82277)	DCE_S_I	16	0.000195	GCTTCC
UL55	115447..116122	115462..115467	DCE_S_I	15	0.000195	GCTTCC
US12-S	complement(144123..145585)	complement(145596..145601)	DCE_S_I	-16	0.000195	GCTTCC
AST-3	103152..103512	103104..103111	BREu	-48	0.000196	CGCGAGCC
UL22	complement(43818..46581)	complement(46583..46589)	BREd	-8	0.000198	GTTTGTT
UL22-S	complement(43823..46554)	complement(46583..46589)	BREd	-35	0.000198	GTTTGTT
UL18-AT	complement(34913..36249)	complement(36265..36279)	TATA-box	-30	0.000198	CCATAAAACCCAAGC
UL18	complement(35004..36249)	complement(36265..36279)	TATA-box	-30	0.000198	CCATAAAACCCAAGC
UL50-L2	106700..108173	106600..106611	CCAAT-box	-100	0.000202	TCTAACCAATCC
UL34-35	69442..70959	69426..69433	BREu	-16	0.000205	ACGACGCC
UL31	complement(66365..67458)	complement(67435..67448)	GC-box	10	0.000212	GTGAGGCGGGCGCG
26.5-S	51715..52786	51655..51662	BREu	-60	0.000212	GCCGCGCC
ncl30-2	63467..64730	63459..63466	BREu	-8	0.000212	GCCGCGCC
UL14-13-12-11	complement(24782..29247)	complement(29256..29263)	BREu	-16	0.000212	GCCGCGCC
UL37.5	complement(80693..81720)	complement(81715..81733)	MTE	-13	0.000214	GTTCGAGAGCGACGGGCGC
UL27.7	complement(53037..55236)	complement(55291..55299)	DPE	-63	0.000217	AAAGACGTC
UL11	complement(24782..25498)	complement(25471..25478)	BREu	20	0.00022	CGGACGCC
LAT 0.7 kb	117948..118728	117957..117975	MTE	9	0.000223	CCCCCAGCCACACGCAAGA
LAT 0.7 kb - S	117978..118728	117957..117975	MTE	-21	0.000223	CCCCCAGCCACACGCAAGA
LAT 0.7kb - S	complement(7640..8393)	complement(8396..8414)	MTE	-21	0.000223	CCCCCAGCCACACGCAAGA
LAT 0.7 kb	complement(7640..8423)	complement(8409..8423)	TATA-box	0	0.000226	ACATATAAGCCCCCA
LAT 0.7kb - S	complement(7640..8393)	complement(8409..8423)	TATA-box	-30	0.000226	ACATATAAGCCCCCA
LAT 0.7 kb - S	117978..118728	117948..117962	TATA-box	-30	0.000226	ACATATAAGCCCCCA
US11-10	complement(144121..145461)	complement(145471..145484)	GC-box	-23	0.000226	AGGGGGCGTGAGGA
US12-S	complement(144123..145585)	complement(145471..145484)	GC-box	101	0.000226	AGGGGGCGTGAGGA
UL37-L2	80692..84757	80693..80702	XCPE1	1	0.00023	GGGCGTAACA
UL34-35	69442..70959	69429..69436	BREu	-13	0.000236	ACGCCGCC
UL6.5-7	16433..18060	16403..16417	TATA-box	-30	0.000238	ATATAAATAACCTGT
UL41	complement(91105..92755)	complement(92773..92787)	TATA-box	-32	0.00024	TTATAAAGAGCGTCC
US3-4	135187..137525	135104..135117	GC-box	-83	0.000241	GAGGGGAGGGTGAT
UL22	complement(43818..46581)	complement(46600..46614)	TATA-box	-33	0.000243	GAATAAAACGCACGG
UL22-S	complement(43823..46554)	complement(46600..46614)	TATA-box	-60	0.000243	GAATAAAACGCACGG
UL30	62605..66577	62563..62570	BREu	-42	0.000243	CGGCCGCC
ncl30-1	62605..64458	62563..62570	BREu	-42	0.000243	CGGCCGCC
AST-2-L2	79374..80725	79349..79356	BREu	-25	0.000243	CGGCCGCC
UL43	94653..96084	94596..94603	BREu	-57	0.000243	CGGCCGCC
UL29-28-27	complement(53037..62312)	complement(62252..62259)	BREu	53	0.000243	CGGCCGCC
UL29	complement(58395..62312)	complement(62252..62259)	BREu	53	0.000243	CGGCCGCC
UL37.7	complement(80693..82047)	complement(82030..82037)	BREu	10	0.000243	CGGCCGCC
UL41-42 c sp4-L2	join(91299..91553,92536..94656)	91207..91220	GC-box	-92	0.000254	CGCGGGTGGGGGGG
UL37.7	complement(80693..82047)	complement(82045..82052)	INR	-5	0.000254	TCACCCTC
UL6-7	15032..18060	15018..15032	TATA-box	-14	0.000256	ATTTAAAAAGGCCTC
UL41-L1	complement(91096..92882)	complement(93011..93024)	GC-box	-142	0.000257	AGGGGGCGTATGCC
UL48-S	complement(103515..105150)	complement(105076..105087)	CCAAT-box	63	0.000257	CCCACCCAATGG
UL6.5-7	16433..18060	16401..16415	TATA-box	-32	0.000259	CTATATAAATAACCT
UL22.5-L	complement(43821..45494)	complement(45496..45514)	MTE	-20	0.000261	CCGCGGGCCAGACGCTAGA
UL15	join(28804..30048,33635..34840)	28776..28783	BREu	-28	0.000261	AAGGCGCC
UL23-22	complement(43818..47906)	complement(47854..47862)	DPE	44	0.000263	GCAGATCTT
UL23	complement(46607..47906)	complement(47854..47862)	DPE	44	0.000263	GCAGATCTT
RL2?	join(complement(124053..124254),complement(122621..123288),complement(120671..122485))	complement(124285..124298)	GC-box	-44	0.00027	GAAAGGCGTGGGGT
ncRL2	complement(123543..124254)	complement(124285..124298)	GC-box	-44	0.00027	GAAAGGCGTGGGGT
UL10-S1	23029..24666	23018..23027	XCPE1	-11	0.000274	GCGCGGACCA
UL14-13-12-11	complement(24782..29247)	complement(29203..29210)	BREu	37	0.000279	CCGACGCC
UL16 - L	complement(30147..31832)	complement(31863..31870)	BREu	-38	0.000279	CCGACGCC
US1	join(132127..132373,132541..133960)	132116..132123	BREu	-11	0.000279	CCGACGCC
US12-11-10	join(complement(145861..146106),complement(144121..145578))	complement(146110..146117)	BREu	-11	0.000279	CCGACGCC
US12-11-10-S	join(complement(145861..146068),complement(144121..145578))	complement(146110..146117)	BREu	-49	0.000279	CCGACGCC
UL56	complement(116182..117083)	complement(117015..117028)	GC-box	55	0.00028	CGAAGGCGTAGCCC
UL24-23	46607..49539	46475..46488	GC-box	-132	0.00028	TGGGGGTTGGGGTG
UL5-4	complement(11732..15581)	complement(15612..15623)	CCAAT-box	-42	0.00028	GTCAGCCAGTCG
UL5-4-L	complement(11741..15620)	complement(15612..15623)	CCAAT-box	-3	0.00028	GTCAGCCAGTCG
UL11-S	complement(24782..25283)	complement(25270..25283)	GC-box	0	0.000283	GGAGGGCGTAACGT
UL15-L	join(28415..30048,33635..34840)	28365..28372	BREu	-50	0.000286	GGGGCGCC
RL2?	join(complement(124053..124254),complement(122621..123288),complement(120671..122485))	complement(124211..124222)	CCAAT-box	32	0.000287	AGCAGCCAGGCA
ncRL2	complement(123543..124254)	complement(124211..124222)	CCAAT-box	32	0.000287	AGCAGCCAGGCA
UL9-8.5-8	complement(18192..23358)	complement(23358..23367)	XCPE1	-9	0.000291	GCCCGGAACA
UL56.5	complement(116182..116811)	complement(116709..116722)	GC-box	89	0.000293	AGAGGGCGAGGCGT
UL5.5-4	complement(11732..13518)	complement(13560..13573)	GC-box	-55	0.000299	TCGAGGCAGTGTTG
UL20-19	36385..41613	36355..36364	XCPE1	-30	0.0003	GCGTGGGATA
UL22.5-L	complement(43821..45494)	complement(45506..45513)	BREu	-19	0.000301	CGCGGGCC
UL51	complement(108259..109305)	complement(109362..109369)	BREu	-64	0.000301	CGCGGGCC
UL29-28-27	complement(53037..62312)	complement(62315..62333)	MTE	-21	0.000305	CCGCATACCAGACGCACCC
UL29	complement(58395..62312)	complement(62315..62333)	MTE	-21	0.000305	CCGCATACCAGACGCACCC
US1.5	133108..133960	133143..133161	MTE	35	0.000305	GCCCAAATGCAATGCTACG
UL21	41862..43709	41813..41820	BREu	-49	0.000313	AACACGCC
UL53-S	111943..113461	111899..111906	BREu	-44	0.000313	AACACGCC
UL26	50625..52786	50609..50615	BREd	-16	0.000316	GTTGGGT
UL26-S	50659..52786	50609..50615	BREd	-50	0.000316	GTTGGGT
UL22	complement(43818..46581)	complement(46591..46597)	BREd	-16	0.000316	GTTGGGT
UL22-S	complement(43823..46554)	complement(46591..46597)	BREd	-43	0.000316	GTTGGGT
UL15	join(28804..30048,33635..34840)	28771..28785	TATA-box	-33	0.000317	CCATAAAGGCGCCAA
RS1	146805..151063	146787..146795	DPE	-18	0.000319	GAGGACGCC
RS1	complement(127170..131428)	complement(131438..131446)	DPE	-18	0.000319	GAGGACGCC
UL52-53-53.5-54	108985..115300	108974..108979	MED-1	-11	0.00032	GCTCCC
UL52-53-53.5	108985..113461	108974..108979	MED-1	-11	0.00032	GCTCCC
US8.7-8.5-9	142071..143687	142097..142102	MED-1	26	0.00032	GCTCCC
UL11-S	complement(24782..25283)	complement(25281..25290)	XCPE1	-7	0.000322	GCGCGGAGGA
RS1	146805..151063	146775..146789	TATA-box	-30	0.000328	CTATATGAGCCCGAG
RS1	complement(127170..131428)	complement(131444..131458)	TATA-box	-30	0.000328	CTATATGAGCCCGAG
US12-S	complement(144123..145585)	complement(145573..145581)	DPE	4	0.000337	GAGCATGTC
UL37.7	complement(80693..82047)	complement(82027..82045)	MTE	2	0.000341	CCTCGAACCGGCCGCCCGG
UL34-35	69442..70959	69432..69439	BREu	-10	0.000341	CCGCCGCC
UL35	70489..70959	70472..70479	BREu	-17	0.000341	CCGCCGCC
US10	complement(144121..145164)	complement(145177..145190)	GC-box	-26	0.000342	AAAAGGCGTGCCGT
UL34.5-35	69732..70957	69728..69737	XCPE1	-4	0.000347	GGGCGGGGAC
UL48-S	complement(103515..105150)	complement(105128..105137)	XCPE1	13	0.000347	GGGCGGGGAC
UL16 - L	complement(30147..31832)	complement(31802..31815)	GC-box	17	0.000349	ACGGGGCGGTCGGG
UL16 - L	complement(30147..31832)	complement(31887..31894)	BREu	-62	0.000349	TGCGCGCC
UL32-31	complement(66365..69220)	complement(69275..69282)	BREu	-62	0.000349	TGCGCGCC
UL50-L1	106800..108173	106662..106675	GC-box	-138	0.000351	AAGGGGAAGTCCTG
UL50-L2	106700..108173	106710..106719	XCPE1	10	0.000352	GGGCGGGTTC
UL21-L2	41452..43712	41407..41415	DPE	-45	0.000356	GCAGTTCTC
UL29-28-27	complement(53037..62312)	complement(62359..62366)	BREu	-54	0.000358	GGCACGCC
UL29	complement(58395..62312)	complement(62359..62366)	BREu	-54	0.000358	GGCACGCC
US2	complement(134021..135306)	complement(135394..135407)	GC-box	-101	0.000361	GCTGGGTGGTGTGG
US1.5	133108..133960	133111..133118	INR	3	0.000366	GCAGCCCC
UL50	106826..108173	106852..106870	MTE	26	0.00037	TCTCGCACCGCGCGCCCCC
US5-6-7	137625..141035	137510..137523	GC-box	-115	0.00037	TAAAGGCGGTGGTA
US5	137625..138452	137510..137523	GC-box	-115	0.00037	TAAAGGCGGTGGTA
UL9-8.5-8	complement(18192..23358)	complement(23442..23455)	GC-box	-97	0.000375	GAGGGGCACGGCTA
UL22	complement(43818..46581)	complement(46613..46627)	TATA-box	-46	0.000377	CAATAAAAAGACAGA
UL22-S	complement(43823..46554)	complement(46613..46627)	TATA-box	-73	0.000377	CAATAAAAAGACAGA
UL21	41862..43709	41724..41737	GC-box	-138	0.000377	CGTGGGTGTGACGT
UL7-S	16992..18060	16981..16989	DPE	-11	0.000383	GCGGACGTC
UL39.5-40	88773..91001	88732..88739	BREu	-41	0.000384	CGGGAGCC
US3-4	135187..137525	135161..135175	TATA-box	-26	0.000387	CCTTAAAACCCCGGG
UL13-12-11	complement(24782..28657)	complement(28687..28692)	DCE_S_II	-35	0.000389	CCTGTG
UL2-3	9739..11735	9766..9771	DCE_S_II	27	0.000389	CCTGTG
UL2	9739..10965	9766..9771	DCE_S_II	27	0.000389	CCTGTG
UL21	41862..43709	41882..41887	DCE_S_II	20	0.000389	CCTGTG
US7.5-L	140128..141037	140102..140107	DCE_S_II	-26	0.000389	CCTGTG
AST-2-L3	join(78531..78854,79743..79884,80088..80725)	78545..78550	DCE_S_I	14	0.000389	GCTTCG
US4-L	136184..137525	136204..136209	DCE_S_I	20	0.000389	GCTTCG
US3-4-5-6-7	136608..141034	136613..136618	DCE_S_I	5	0.000389	GCTTCG
UL40	89775..91001	89691..89704	GC-box	-84	0.00039	AGAAGGCGGACGGG
UL40-S1	89816..91001	89691..89704	GC-box	-125	0.00039	AGAAGGCGGACGGG
UL4	complement(11732..12494)	complement(12477..12484)	BREu	10	0.000394	AACCCGCC
UL4.5	complement(11734..12412)	complement(12477..12484)	BREu	-72	0.000394	AACCCGCC
UL7	16956..18060	16935..16942	BREu	-21	0.000394	AACCCGCC
UL7-S	16992..18060	16935..16942	BREu	-57	0.000394	AACCCGCC
UL50-L2	106700..108173	106667..106675	DPE	-33	0.000403	GAAGTCCTG
UL22.5-S	complement(43818..44571)	complement(44523..44531)	DPE	40	0.000403	GAAGTCCTG
UL20-19	36385..41613	36389..36398	XCPE1	4	0.000404	GGGCGGGGCG
US3-4-L	134958..137529	134841..134854	GC-box	-117	0.000408	ACAGGGCCGGGCTT
US1-S1	132540..133960	132515..132522	INR	-25	0.00041	TCACCCGC
US8.7-8.5-9	142071..143687	142088..142095	INR	17	0.00041	TCACCCGC
UL28-27	complement(53037..58320)	complement(58351..58360)	XCPE1	-40	0.00041	GGGCGGGCCG
UL41-42 c sp4	join(91526..91553,92537..94656)	91525..91534	XCPE1	-1	0.000414	GTTCGGGACC
UL26-S	50659..52786	50667..50685	MTE	8	0.000415	GTCCCGGCCCGGCGGTTGG
UL26-S	50659..52786	50685..50703	MTE	26	0.000415	GCGTGAACGCAACGGCGGG
RL1	427..1553	402..409	BREu	-25	0.000417	CCCGGGCC
UL12.5-UL11	complement(24782..26615)	complement(26627..26634)	BREu	-19	0.000417	CCCGGGCC
UL16.5	complement(30147..31158)	complement(31218..31225)	BREu	-67	0.000417	CCCGGGCC
UL16-17-15 c	33504..34844	33446..33453	BREu	-58	0.000417	CCCGGGCC
UL22.5-L	complement(43821..45494)	complement(45445..45452)	BREu	42	0.000417	CCCGGGCC
UL27.5	complement(53037..54757)	complement(54787..54794)	BREu	-37	0.000417	CCCGGGCC
UL49.5-50 c	106120..108173	106102..106109	BREu	-18	0.000417	CCCGGGCC
UL49-48 sp	join(complement(106091..106538),complement(103515..106018))	complement(106489..106496)	BREu	42	0.000417	CCCGGGCC
UL49-48	complement(103515..106538)	complement(106489..106496)	BREu	42	0.000417	CCCGGGCC
UL49 splice	join(complement(106091..106543),complement(105442..106017))	complement(106489..106496)	BREu	47	0.000417	CCCGGGCC
UL49	complement(105442..106543)	complement(106489..106496)	BREu	47	0.000417	CCCGGGCC
RL1	complement(124818..125944)	complement(125962..125969)	BREu	-25	0.000417	CCCGGGCC
UL51-S	complement(108262..109167)	complement(109107..109121)	TATA-box	46	0.000421	GCATAAAGCGCGGTC
UL26-S	50659..52786	50554..50567	GC-box	-105	0.000421	AGTGGGTGGTGGGC
UL34.5-35	69732..70957	69742..69751	XCPE1	10	0.000423	AGGCGGGCCC
UL41-L1	complement(91096..92882)	complement(92924..92931)	BREu	-49	0.000424	GGCCCGCC
UL46	complement(98712..100995)	complement(101045..101052)	BREu	-57	0.000424	GGCCCGCC
AST-2	79792..80725	79806..79824	MTE	14	0.000427	TTCCGGGCCCGACGGCACG
UL18-AT	complement(34913..36249)	complement(36280..36289)	XCPE1	-40	0.000428	GGGCCGGGCC
UL18	complement(35004..36249)	complement(36280..36289)	XCPE1	-40	0.000428	GGGCCGGGCC
UL39-40-L	86168..91001	86058..86071	GC-box	-110	0.000432	TTTGGGCGGGAGGA
UL18-AT	complement(34913..36249)	complement(36279..36288)	XCPE1	-39	0.000435	GGCCGGGCCC
UL18	complement(35004..36249)	complement(36279..36288)	XCPE1	-39	0.000435	GGCCGGGCCC
UL37.7	complement(80693..82047)	complement(82097..82110)	GC-box	-63	0.00044	TTTGGGCTGGGCTA
UL9-5-9-8.5-8	18192..24304	18095..18108	GC-box	-97	0.00044	GGTGGGTGGGTGGC
UL46	complement(98712..100995)	complement(100972..100981)	XCPE1	14	0.00044	CGGCGGGTCC
UL31	complement(66365..67458)	complement(67463..67470)	BREu	-12	0.000442	ACCGCGCT
UL20-19	36385..41613	36349..36357	DPE	-36	0.000443	GAAGACGCG
UL37	complement(80693..84215)	complement(84224..84232)	DPE	-17	0.000443	GAAGACGCG
UL28-27	complement(53037..58320)	complement(58227..58238)	CCAAT-box	82	0.000447	CTCAGCCAGACG
UL16 - L	complement(30147..31832)	complement(31789..31802)	GC-box	30	0.000448	GGGCGGCGGGTCGT
UL35	70489..70959	70437..70443	BREd	-52	0.000449	GTTGGTG
UL3	10736..11734	10722..10729	BREu	-14	0.000451	CACACGCC
UL50-L1	106800..108173	106776..106783	BREu	-24	0.000451	CACACGCC
UL50	106826..108173	106776..106783	BREu	-50	0.000451	CACACGCC
US2	complement(134021..135306)	complement(135281..135290)	XCPE1	16	0.000467	CGGCGGGACG
OriL-RNA	62455..63439	62425..62439	TATA-box	-30	0.000468	TTATAAAAAAAGTGA
UL43-44-45	94790..98691	94753..94762	XCPE1	-37	0.000471	GGGCGTGACG
UL13-12-11	complement(24782..28657)	complement(28717..28724)	BREu	-67	0.000472	CGCGCGCT
UL29.5	complement(58397..59147)	complement(59211..59218)	BREu	-71	0.000472	CGCGCGCT
UL20-19-18	35004..41613	34876..34889	GC-box	-128	0.000477	GGGGGAAGGGGGTG
UL3	10736..11734	10742..10751	XCPE1	6	0.000489	AGGCCGGACC
UL26.5	51636..52786	51586..51593	BREu	-50	0.00049	TCCGCGCC
US12-11-10-L	join(complement(145861..146209),complement(144121..145578))	complement(146184..146191)	BREu	18	0.00049	TCCGCGCC
RL2	join(2113..2317,3082..3749,3885..5700)	2080..2086	BREd	-33	0.000493	GTGGGGT
ncRL2	2113..2824	2080..2086	BREd	-33	0.000493	GTGGGGT
AST-2-L1	join(79449..79583,79743..79884,80088..80725)	79451..79457	BREd	2	0.000493	GTGGGGT
RL2?	join(complement(124053..124254),complement(122621..123288),complement(120671..122485))	complement(124285..124291)	BREd	-37	0.000493	GTGGGGT
ncRL2	complement(123543..124254)	complement(124285..124291)	BREd	-37	0.000493	GTGGGGT
UL7	16956..18060	16988..17006	MTE	32	0.000496	TCCAGCACGCAGCGCTGCC
UL7-S	16992..18060	16988..17006	MTE	-4	0.000496	TCCAGCACGCAGCGCTGCC
UL11-S	complement(24782..25283)	complement(25274..25287)	GC-box	-4	0.000497	CGGAGGAGGGCGTA
AST-2-L3	join(78531..78854,79743..79884,80088..80725)	78394..78407	GC-box	-137	0.000497	TCCGGGTGGGCCTG
UL4.5	complement(11734..12412)	complement(12378..12385)	BREu	27	0.000498	GCCACGCC
UL37.7-L	complement(80693..82293)	complement(82312..82319)	BREu	-26	0.000498	GCCACGCC
UL37.7-L	complement(80693..82293)	complement(82352..82359)	BREu	-66	0.000498	GCCACGCC
UL42.5	93733..94652	93701..93708	BREu	-32	0.000498	GCCACGCC
UL46	complement(98712..100995)	complement(101040..101047)	BREu	-52	0.000498	GCCACGCC
UL6.5-7	16433..18060	16437..16455	MTE	4	0.000504	GCGCGAGACCAACGCGGGC
US1	join(132127..132373,132541..133960)	132108..132117	XCPE1	-19	0.000506	CGGCGCGACC
US12-11-10	join(complement(145861..146106),complement(144121..145578))	complement(146116..146125)	XCPE1	-19	0.000506	CGGCGCGACC
US10	complement(144121..145164)	complement(145076..145089)	GC-box	75	0.000507	AAGCGGCGGGGCAA
UL50-L1	106800..108173	106748..106756	DPE	-52	0.000507	GCAGATCTG
UL51	complement(108259..109305)	complement(109272..109279)	BREu	26	0.000508	AGAGCGCC
UL10-AT	22943..24776	22815..22828	GC-box	-128	0.000513	GGTGGAAGGGGCGG
UL10	22943..24666	22815..22828	GC-box	-128	0.000513	GGTGGAAGGGGCGG
UL24-25-26-26.5	47671..52786	47673..47678	MED-1	2	0.000515	GCTCCA
UL24	47671..48765	47673..47678	MED-1	2	0.000515	GCTCCA
UL24-AT	47673..48616	47673..47678	MED-1	0	0.000515	GCTCCA
UL26-S	50659..52786	50661..50666	MED-1	2	0.000515	GCTCCA
UL39.5-40-S	88808..91001	88809..88814	MED-1	1	0.000515	GCTCCA
UL21.5	42503..43712	42488..42497	XCPE1	-15	0.000518	GTGCGGGCGC
US12-11-10-S	join(complement(145861..146068),complement(144121..145578))	complement(146046..146055)	XCPE1	13	0.000523	GAGCGGGAGT
UL13-12-11	complement(24782..28657)	complement(28694..28701)	BREu	-44	0.000524	AGCGCGCG
UL32-31	complement(66365..69220)	complement(69253..69260)	BREu	-40	0.000524	AGCGCGCG
26.5-S	51715..52786	51693..51702	XCPE1	-22	0.000529	GCGCGGGGTC
US12-11-10-S	join(complement(145861..146068),complement(144121..145578))	complement(146052..146061)	XCPE1	7	0.000533	GACCGGGAGC
UL23-22	complement(43818..47906)	complement(47863..47870)	BREu	36	0.000534	AGCGTGCC
UL23	complement(46607..47906)	complement(47863..47870)	BREu	36	0.000534	AGCGTGCC
RL1	complement(124818..125944)	complement(126044..126055)	CCAAT-box	-111	0.00054	AGCGGCCAGACG
US1-S3	132622..133960	132602..132611	XCPE1	-20	0.000541	GGGCGGGGGG
UL19-18	complement(35004..40768)	complement(40802..40811)	XCPE1	-43	0.000541	GGGCGGGGGG
UL50-L2	106700..108173	106614..106625	CCAAT-box	-86	0.000543	AGGGGCCAAGAA
US10	complement(144121..145164)	complement(145263..145276)	GC-box	-112	0.000548	GGAGGGTGGTTCCC
UL48-S	complement(103515..105150)	complement(105132..105141)	XCPE1	9	0.000549	GGGCGGGCGG
LAT 0.7 kb	complement(7640..8423)	complement(8309..8322)	GC-box	101	0.000551	GGGGGACGGAGGGG
LAT 0.7kb - S	complement(7640..8393)	complement(8309..8322)	GC-box	71	0.000551	GGGGGACGGAGGGG
US7-L1	139190..141035	139161..139168	INR	-29	0.000551	TCATCCCC
UL43-44-45	94790..98691	94792..94801	XCPE1	2	0.000556	GCGCGGGATG
UL37	complement(80693..84215)	complement(84178..84187)	XCPE1	28	0.000556	GCGGGGGATC
UL18-AT	complement(34913..36249)	complement(36371..36384)	GC-box	-135	0.000557	TTGGGGTAGTGCGA
UL18	complement(35004..36249)	complement(36371..36384)	GC-box	-135	0.000557	TTGGGGTAGTGCGA
UL45-L	97909..98691	97884..97890	BREd	-25	0.000558	GTTTGGT
UL37-L1	complement(80693..84467)	complement(84488..84497)	XCPE1	-30	0.000561	GGGAGGGAGG
UL36	70966..80542	70937..70951	TATA-box	-29	0.000562	CAATAAAAGACCACA
RL1	complement(124818..125944)	complement(126048..126061)	GC-box	-117	0.000564	GGGAGGAGCGGCCA
RL1	427..1553	310..323	GC-box	-117	0.000564	GGGAGGAGCGGCCA
US1	join(132127..132373,132541..133960)	132143..132161	MTE	16	0.000566	GAACGACGGGAGCGGCTGC
US12-11-10-S	join(complement(145861..146068),complement(144121..145578))	complement(146072..146090)	MTE	-22	0.000566	GAACGACGGGAGCGGCTGC
UL31	complement(66365..67458)	complement(67436..67445)	XCPE1	13	0.000568	AGGCGGGCGC
UL47-46	complement(98712..103311)	complement(103296..103305)	XCPE1	6	0.000573	GGCCGGGGGC
UL8.5-8	complement(18192..22351)	complement(22369..22378)	XCPE1	-27	0.000577	TGGCGGGGGC
UL16 - L	complement(30147..31832)	complement(31799..31808)	XCPE1	24	0.000577	GGTCGGGGGC
UL47-46	complement(98712..103311)	complement(103290..103299)	XCPE1	12	0.000577	GGGCTGGGGC
AST-1	57711..59429	57654..57661	BREu	-57	0.000578	AGCGCGGC
UL42-43	92936..96081	92919..92926	BREu	-17	0.000578	AGCGCGGC
UL42	92936..94655	92919..92926	BREu	-17	0.000578	AGCGCGGC
RS1	complement(127170..131428)	complement(131414..131421)	BREu	7	0.000578	AGCGCGGC
UL53-54	111759..115300	111754..111763	XCPE1	-5	0.000582	GCGCTGGAAC
UL53	111759..113461	111754..111763	XCPE1	-5	0.000582	GCGCTGGAAC
UL48-47-46	complement(98712..105257)	complement(105258..105263)	DCE_S_II	-6	0.000584	GCTGTC
UL48	complement(103515..105257)	complement(105258..105263)	DCE_S_II	-6	0.000584	GCTGTC
UL52-51	complement(108265..112131)	complement(112132..112137)	DCE_S_II	-6	0.000584	GCTGTC
AST-4	complement(110816..112131)	complement(112132..112137)	DCE_S_II	-6	0.000584	GCTGTC
UL48-47-46	complement(98712..105257)	complement(105252..105259)	INR	-2	0.000587	TCATTCCT
UL48	complement(103515..105257)	complement(105252..105259)	INR	-2	0.000587	TCATTCCT
UL24.5-25-26-26.5	48073..52786	47988..47999	CCAAT-box	-85	0.000591	ATTCGCCAATGA
UL24.5	48073..48767	47988..47999	CCAAT-box	-85	0.000591	ATTCGCCAATGA
US7.5-L	140128..141037	140083..140090	BREu	-45	0.000597	GCCCCGCC
26.5-S	51715..52786	51674..51685	CCAAT-box	-41	0.000597	GGTGCCCAATCG
UL16 - L	complement(30147..31832)	complement(31808..31821)	GC-box	11	0.000605	GGGGGGACGGGGCG
RS1	complement(127170..131428)	complement(131311..131324)	GC-box	104	0.000605	CGCGGGAGGGGGAT
UL26.5	51636..52786	51611..51618	BREu	-25	0.000605	ACGGGGCC
UL28-27	complement(53037..58320)	complement(58451..58464)	GC-box	-144	0.000615	GAGGGGTTGGGGGG
UL22	complement(43818..46581)	complement(46635..46642)	BREu	-61	0.00062	CCCGCGCT
UL39-40	86214..91001	86205..86211	BREd	-9	0.000623	GTGGTTT
UL11	complement(24782..25498)	complement(25497..25502)	DCE_S_I	-4	0.000627	GCTTCT
UL12.7-11	complement(24782..25778)	complement(25691..25704)	GC-box	74	0.000629	CGGAGGCGTTCCGG
UL10-L2	22249..24666	22264..22273	XCPE1	15	0.000632	GGGGGTGAGC
UL44-45 sp	join(96174..97724,97950..98696)	96190..96199	XCPE1	16	0.000632	GGTCGGGAGG
UL44-45	96174..98691	96190..96199	XCPE1	16	0.000632	GGTCGGGAGG
US11-10	complement(144121..145461)	complement(145472..145481)	XCPE1	-20	0.000632	GGGCGTGAGG
UL37	complement(80693..84215)	complement(84197..84206)	XCPE1	9	0.000637	GCGGGGGTCC
UL47-46	complement(98712..103311)	complement(103326..103335)	XCPE1	-24	0.000643	AGGCGAGAGC
UL18-AT	complement(34913..36249)	complement(36264..36271)	BREu	-22	0.000652	CCCAAGCC
UL18	complement(35004..36249)	complement(36264..36271)	BREu	-22	0.000652	CCCAAGCC
UL32-31	complement(66365..69220)	complement(69218..69225)	BREu	-5	0.000652	AGCGCGCA
UL44.5-45	96620..98691	96572..96579	BREu	-48	0.000652	CCCAAGCC
UL37-L1	complement(80693..84467)	complement(84448..84461)	GC-box	6	0.000655	GCAAGGCGGAACCA
UL14-13-12-11	complement(24782..29247)	complement(29265..29279)	TATA-box	-32	0.000657	CTATTAAACAGCAGC
US1	join(132127..132373,132541..133960)	132146..132155	XCPE1	19	0.000659	CGACGGGAGC
US12-11-10	join(complement(145861..146106),complement(144121..145578))	complement(146078..146087)	XCPE1	19	0.000659	CGACGGGAGC
US12-11-10-S	join(complement(145861..146068),complement(144121..145578))	complement(146078..146087)	XCPE1	-19	0.000659	CGACGGGAGC
UL18-AT	complement(34913..36249)	complement(36279..36292)	GC-box	-43	0.000662	CGAGGGCCGGGCCC
UL18	complement(35004..36249)	complement(36279..36292)	GC-box	-43	0.000662	CGAGGGCCGGGCCC
UL20-19	36385..41613	36360..36374	TATA-box	-25	0.000662	GGATAAAAGAATCGC
RS1	146805..151063	146802..146820	MTE	-3	0.000667	GTCCACACGGAGCGCGGCT
RS1	complement(127170..131428)	complement(131413..131431)	MTE	-3	0.000667	GTCCACACGGAGCGCGGCT
US7-8-8.5-9	139698..143687	139718..139727	XCPE1	20	0.000667	GCGGGGGACG
US7	139698..141035	139718..139727	XCPE1	20	0.000667	GCGGGGGACG
US7-S	139720..141037	139718..139727	XCPE1	-2	0.000667	GCGGGGGACG
UL16-17-15 c	33504..34844	33507..33513	BREd	3	0.000667	GTGGGTG
AST-2-L1	join(79449..79583,79743..79884,80088..80725)	79447..79453	BREd	-2	0.000667	GTGGGTG
UL49.5-50 c	106120..108173	106094..106103	XCPE1	-26	0.00067	GCGCAGGCCC
UL50-L3	106102..108173	106094..106103	XCPE1	-8	0.00067	GCGCAGGCCC
UL38-39-40	84394..91001	84381..84388	BREu	-13	0.00067	GACGCGCC
UL38	84394..86038	84381..84388	BREu	-13	0.00067	GACGCGCC
UL49.5-49-48	complement(103515..107128)	complement(107191..107198)	BREu	-70	0.00067	GACGCGCC
UL49.5-49 sp	join(complement(106091..107128),complement(105442..106019))	complement(107191..107198)	BREu	-70	0.00067	GACGCGCC
UL49.5-49	complement(105442..107128)	complement(107191..107198)	BREu	-70	0.00067	GACGCGCC
UL56	complement(116182..117083)	complement(116982..116995)	GC-box	88	0.00067	ATGGGGAGTAGGGC
US8-8.5-9	141170..143690	141112..141119	BREu	-58	0.000682	AGGAAGCC
US8-8.5	141170..143275	141112..141119	BREu	-58	0.000682	AGGAAGCC
ncs8	141170..142087	141112..141119	BREu	-58	0.000682	AGGAAGCC
UL38-39-40	84394..91001	84384..84393	XCPE1	-10	0.000683	GCGCCGGGCC
UL38	84394..86038	84384..84393	XCPE1	-10	0.000683	GCGCCGGGCC
US7.5	140242..141035	140240..140258	MTE	-2	0.000684	TGACGCGCCAAACGCCAGC
UL14-13-12-11	complement(24782..29247)	complement(29262..29269)	INR	-22	0.000689	GCAGCCGC
US8.5-9	142626..143690	142595..142609	TATA-box	-31	0.000694	GGTTAAAAGCAGGGC
UL54	113598..115300	113547..113554	BREu	-51	0.000698	AGCCGGCC
RL1	427..1553	401..410	XCPE1	-26	0.0007	GCCCGGGCCC
US1-L	join(132024..132373,132541..133960)	132045..132054	XCPE1	21	0.0007	GCGCCGGCCC
RL1	complement(124818..125944)	complement(125961..125970)	XCPE1	-26	0.0007	GCCCGGGCCC
US12-11-10-L	join(complement(145861..146209),complement(144121..145578))	complement(146179..146188)	XCPE1	21	0.0007	GCGCCGGCCC
AST-2-L3	join(78531..78854,79743..79884,80088..80725)	78450..78463	GC-box	-81	0.000704	GGCCGGCGGGGCCG
UL2-3	9739..11735	9711..9725	TATA-box	-28	0.000704	TTATAAAGAGATACG
UL2	9739..10965	9711..9725	TATA-box	-28	0.000704	TTATAAAGAGATACG
LAT 0.7 kb	complement(7640..8423)	complement(8401..8412)	CCAAT-box	11	0.000706	CCCAGCCACACG
LAT 0.7kb - S	complement(7640..8393)	complement(8401..8412)	CCAAT-box	-19	0.000706	CCCAGCCACACG
UL27.2-S	complement(53037..54275)	complement(54249..54256)	BREu	19	0.000708	ACAGCGCC
RL1	427..1553	399..403	DCE_S_III	-28	0.000709	CAGCC
UL2-3	9739..11735	9756..9760	DCE_S_III	17	0.000709	CAGCC
UL2	9739..10965	9756..9760	DCE_S_III	17	0.000709	CAGCC
UL35	70489..70959	70517..70521	DCE_S_III	28	0.000709	CAGCC
UL40.5	89964..91001	89942..89946	DCE_S_III	-22	0.000709	CAGCC
UL41-42 c	92002..94655	91976..91980	DCE_S_III	-26	0.000709	CAGCC
UL43-44-45	94790..98691	94813..94817	DCE_S_III	23	0.000709	CAGCC
UL52-53-53.5-54	108985..115300	108980..108984	DCE_S_III	-5	0.000709	CAGCC
UL52-53-53.5	108985..113461	108980..108984	DCE_S_III	-5	0.000709	CAGCC
UL54	113598..115300	113604..113608	DCE_S_III	6	0.000709	CAGCC
LAT 0.7 kb	117948..118728	117961..117965	DCE_S_III	13	0.000709	CAGCC
LAT 0.7 kb - S	117978..118728	117961..117965	DCE_S_III	-17	0.000709	CAGCC
US1.5	133108..133960	133112..133116	DCE_S_III	4	0.000709	CAGCC
US7-L2	139554..141037	139571..139575	DCE_S_III	17	0.000709	CAGCC
US7.5-L	140128..141037	140129..140133	DCE_S_III	1	0.000709	CAGCC
US7.5	140242..141035	140255..140259	DCE_S_III	13	0.000709	CAGCC
US3-4	135187..137525	135158..135163	MED-1	-29	0.000709	GCTCCT
LAT 0.7 kb	complement(7640..8423)	complement(8406..8410)	DCE_S_III	13	0.000709	CAGCC
LAT 0.7kb - S	complement(7640..8393)	complement(8406..8410)	DCE_S_III	-17	0.000709	CAGCC
UL5-4-L	complement(11741..15620)	complement(15617..15621)	DCE_S_III	-1	0.000709	CAGCC
UL5-4-L	complement(11741..15620)	complement(15632..15636)	DCE_S_III	-16	0.000709	CAGCC
UL14-13-12-11	complement(24782..29247)	complement(29264..29268)	DCE_S_III	-21	0.000709	CAGCC
UL16	complement(30147..31607)	complement(31602..31606)	DCE_S_III	1	0.000709	CAGCC
UL27.2	complement(53040..54478)	complement(54479..54483)	DCE_S_III	-5	0.000709	CAGCC
UL37.7-L	complement(80693..82293)	complement(82317..82321)	DCE_S_III	-28	0.000709	CAGCC
UL37.7-L	complement(80693..82293)	complement(82322..82326)	DCE_S_III	-33	0.000709	CAGCC
UL56	complement(116182..117083)	complement(117062..117066)	DCE_S_III	17	0.000709	CAGCC
RL1	complement(124818..125944)	complement(125968..125972)	DCE_S_III	-28	0.000709	CAGCC
UL14-13-12-11	complement(24782..29247)	complement(29219..29226)	INR	21	0.000713	GCAGTCGT
UL52-51	complement(108265..112131)	complement(112081..112089)	DPE	42	0.000714	GCGGTTGTT
AST-4	complement(110816..112131)	complement(112081..112089)	DPE	42	0.000714	GCGGTTGTT
UL37	complement(80693..84215)	complement(84232..84246)	TATA-box	-31	0.000737	GTATAACACCCCGCG
UL41-42 c sp4_L1	join(91457..91553,92536..94656)	91324..91337	GC-box	-133	0.000744	GATAGGCAGGCGTT
UL53-54	111759..115300	111774..111783	XCPE1	15	0.000745	ACGCGAGACC
UL53	111759..113461	111774..111783	XCPE1	15	0.000745	ACGCGAGACC
US7-8-8.5-9	139698..143687	139616..139629	GC-box	-82	0.000748	AATGGGTGCGGGGG
US7	139698..141035	139616..139629	GC-box	-82	0.000748	AATGGGTGCGGGGG
US7-S	139720..141037	139616..139629	GC-box	-104	0.000748	AATGGGTGCGGGGG
UL49.5-49-48	complement(103515..107128)	complement(107139..107146)	BREu	-18	0.00075	ACCGCGCG
UL49.5-49 sp	join(complement(106091..107128),complement(105442..106019))	complement(107139..107146)	BREu	-18	0.00075	ACCGCGCG
UL49.5-49	complement(105442..107128)	complement(107139..107146)	BREu	-18	0.00075	ACCGCGCG
UL9-8.5-8	complement(18192..23358)	complement(23365..23372)	BREu	-14	0.00076	ACCGTGCC
UL26-S	50659..52786	50561..50574	GC-box	-98	0.000764	GGTGGGCGAGGGGG
LAT 0.7 kb	117948..118728	117936..117945	XCPE1	-12	0.000771	CCCCGGGACC
LAT 0.7 kb	complement(7640..8423)	complement(8426..8435)	XCPE1	-12	0.000771	CCCCGGGACC
LAT 0.7kb - S	complement(7640..8393)	complement(8426..8435)	XCPE1	-42	0.000771	CCCCGGGACC
AST-2-L2	79374..80725	79260..79273	GC-box	-114	0.000772	CTTGGGAAGGCCGG
UL35-L	70136..70959	70155..70173	MTE	19	0.000773	GGACGGACGAGACGGATCC
UL35	70489..70959	70396..70409	GC-box	-93	0.000777	TGGCGGCGGGACTC
RL1	427..1553	367..374	BREu	-60	0.000777	CGCGCGCG
UL10-L1	22883..24666	22874..22881	BREu	-9	0.000777	ACCAGGCC
UL13-12-11	complement(24782..28657)	complement(28719..28726)	BREu	-69	0.000777	CGCGCGCG
UL27.5	complement(53037..54757)	complement(54810..54817)	BREu	-60	0.000777	CGCGCGCG
RL1	complement(124818..125944)	complement(125997..126004)	BREu	-60	0.000777	CGCGCGCG
UL15.5	33929..34844	33946..33955	XCPE1	17	0.000777	TCGCCGGACC
US7.5-L	140128..141037	140108..140117	XCPE1	-20	0.000777	TCGCGCGACC
UL5.5-4	complement(11732..13518)	complement(13495..13500)	DCE_S_II	18	0.000779	CCTGTC
US7-S	139720..141037	139741..139746	DCE_S_II	21	0.000779	CCTGTC
UL8	complement(18192..20677)	complement(20693..20702)	XCPE1	-25	0.00078	TCTCGGGACC
UL50-L1	106800..108173	106730..106741	CCAAT-box	-70	0.000782	GGCAGCCAGTAG
UL50	106826..108173	106730..106741	CCAAT-box	-96	0.000782	GGCAGCCAGTAG
UL50.5	107154..108173	107140..107149	XCPE1	-14	0.000783	GCGCGGTGGC
UL50.2	107178..108173	107140..107149	XCPE1	-38	0.000783	GCGCGGTGGC
UL43-44-45	94790..98691	94772..94779	BREu	-18	0.000785	CGCGTGCC
US7.5-L	140128..141037	140069..140076	BREu	-59	0.000785	CGCGTGCC
RS1	146805..151063	146813..146822	XCPE1	8	0.000786	GCGCGGCTGC
RS1	complement(127170..131428)	complement(131411..131420)	XCPE1	8	0.000786	GCGCGGCTGC
UL39-40	86214..91001	86199..86208	XCPE1	-15	0.00079	GCGCGGGTGG
UL49.5-50 c	106120..108173	106095..106102	BREu	-25	0.000793	CGCAGGCC
UL50-L3	106102..108173	106095..106102	BREu	-7	0.000793	CGCAGGCC
UL21	41862..43709	41879..41897	MTE	17	0.000802	CTGCCTGTGCAACGCACGT
UL13-12-11	complement(24782..28657)	complement(28668..28677)	XCPE1	-20	0.000805	GCGTGGAGGA
UL28-27	complement(53037..58320)	complement(58272..58285)	GC-box	35	0.000806	GGTCGGCGGGCCCG
UL21-L1	41795..43708	41778..41787	XCPE1	-17	0.00081	GGGAGGAAAC
LAT 0.7 kb	complement(7640..8423)	complement(8300..8313)	GC-box	110	0.00081	AGGGGACGGAGGGA
LAT 0.7kb - S	complement(7640..8393)	complement(8300..8313)	GC-box	80	0.00081	AGGGGACGGAGGGA
LAT 0.7 kb	complement(7640..8423)	complement(8406..8413)	BREu	10	0.000811	CCCCAGCC
LAT 0.7kb - S	complement(7640..8393)	complement(8406..8413)	BREu	-20	0.000811	CCCCAGCC
UL40.5	89964..91001	89939..89946	BREu	-25	0.000811	CCCCAGCC
UL45-AT	97953..98965	97925..97932	BREu	-28	0.000811	AAGCCGCC
UL45	97953..98691	97925..97932	BREu	-28	0.000811	AAGCCGCC
UL52-53-53.5-54	108985..115300	108977..108984	BREu	-8	0.000811	CCCCAGCC
UL52-53-53.5	108985..113461	108977..108984	BREu	-8	0.000811	CCCCAGCC
LAT 0.7 kb - S	117978..118728	117958..117965	BREu	-20	0.000811	CCCCAGCC
AST-1	57711..59429	57574..57587	GC-box	-137	0.000815	GGTGGGACGGGTCG
UL12.7-11	complement(24782..25778)	complement(25881..25894)	GC-box	-116	0.000819	ACGGGGATGGTCGG
UL27.5	complement(53037..54757)	complement(54673..54686)	GC-box	71	0.000819	AGGAGGTGGACGAG
UL39.2-40	89001..91001	88979..88986	BREu	-22	0.000823	AGCACGCT
UL2-3	9739..11735	9709..9723	TATA-box	-30	0.000831	CTTTATAAAGAGATA
UL2	9739..10965	9709..9723	TATA-box	-30	0.000831	CTTTATAAAGAGATA
US10	complement(144121..145164)	complement(145180..145194)	TATA-box	-30	0.000831	ACTTAAAAGGCGTGC
UL9-5-9-8.5-8	18192..24304	18178..18187	XCPE1	-14	0.000834	ACGGGGGAGC
UL16-17	30149..33719	30138..30147	XCPE1	-11	0.000834	ACGCGGGAGG
US12-11-10	join(complement(145861..146106),complement(144121..145578))	complement(146152..146165)	GC-box	-59	0.000837	GGGCGGCGGGGGGC
US12-11-10-S	join(complement(145861..146068),complement(144121..145578))	complement(146152..146165)	GC-box	-97	0.000837	GGGCGGCGGGGGGC
US12-11-10-L	join(complement(145861..146209),complement(144121..145578))	complement(146152..146165)	GC-box	44	0.000837	GGGCGGCGGGGGGC
UL21-L2	41452..43712	41324..41337	GC-box	-128	0.000841	ATGGGGCGGAAGAC
UL49-48 sp	join(complement(106091..106538),complement(103515..106018))	complement(106534..106545)	CCAAT-box	-7	0.000848	GAGGGCCACTCA
UL49-48	complement(103515..106538)	complement(106534..106545)	CCAAT-box	-7	0.000848	GAGGGCCACTCA
UL49 splice	join(complement(106091..106543),complement(105442..106017))	complement(106534..106545)	CCAAT-box	-2	0.000848	GAGGGCCACTCA
UL49	complement(105442..106543)	complement(106534..106545)	CCAAT-box	-2	0.000848	GAGGGCCACTCA
RL1	427..1553	369..376	BREu	-58	0.000848	CGCGCGGC
UL46	complement(98712..100995)	complement(100932..100939)	BREu	56	0.000848	CGCGCGGC
RL1	complement(124818..125944)	complement(125995..126002)	BREu	-58	0.000848	CGCGCGGC
AST-3	103152..103512	103068..103081	GC-box	-84	0.00085	GGCGGGTGGATGCG
US3-4-L	134958..137529	134874..134887	GC-box	-84	0.000855	GCAGGGCGTTGTTC
UL2.5-L-3	10323..11735	10343..10352	XCPE1	20	0.000856	CCGCGGGAGG
UL2.5-L	10323..10965	10343..10352	XCPE1	20	0.000856	CCGCGGGAGG
UL2.5	10336..10965	10343..10352	XCPE1	7	0.000856	CCGCGGGAGG
UL36	70966..80542	70958..70965	BREu	-8	0.000858	CACGAGCC
UL41.5-L	complement(91105..91878)	complement(91813..91826)	GC-box	52	0.000864	TGGAGGATGTGCTG
UL41.5	complement(91105..91845)	complement(91813..91826)	GC-box	19	0.000864	TGGAGGATGTGCTG
UL16	complement(30147..31607)	complement(31625..31630)	DCE_S_I	-23	0.000864	GCTTCA
US6-7	138338..141035	138346..138351	DCE_S_I	8	0.000864	GCTTCA
UL27.2-S	complement(53037..54275)	complement(54337..54344)	BREu	-69	0.000864	CCGGGGCC
UL42.5	93733..94652	93687..93694	BREu	-46	0.000864	CCGGGGCC
US3-4	135187..137525	135171..135178	BREu	-16	0.000864	CCGGGGCC
US7.7	139907..141033	139897..139904	BREu	-10	0.000864	CCGGGGCC
UL11-S	complement(24782..25283)	complement(25296..25301)	MED-1	-18	0.000869	GCACCG
UL35	70489..70959	70469..70474	MED-1	-20	0.000869	GCACCG
UL39.5-40-S	88808..91001	88821..88826	MED-1	13	0.000869	GCACCG
US7-L1	139190..141035	139179..139184	MED-1	-11	0.000869	GCACCG
UL49.5-49-48	complement(103515..107128)	complement(107117..107124)	INR	4	0.000878	TCAGTTGC
UL49.5-49 sp	join(complement(106091..107128),complement(105442..106019))	complement(107117..107124)	INR	4	0.000878	TCAGTTGC
UL49.5-49	complement(105442..107128)	complement(107117..107124)	INR	4	0.000878	TCAGTTGC
UL5-4	complement(11732..15581)	complement(15574..15581)	BREu	0	0.000881	GGGCCGCC
UL5-4-L	complement(11741..15620)	complement(15574..15581)	BREu	39	0.000881	GGGCCGCC
UL15	join(28804..30048,33635..34840)	28756..28763	BREu	-48	0.000881	GGGCCGCC
UL49-48 sp	join(complement(106091..106538),complement(103515..106018))	complement(106486..106493)	BREu	45	0.000881	GGGCCGCC
UL49-48	complement(103515..106538)	complement(106486..106493)	BREu	45	0.000881	GGGCCGCC
UL49 splice	join(complement(106091..106543),complement(105442..106017))	complement(106486..106493)	BREu	50	0.000881	GGGCCGCC
UL49	complement(105442..106543)	complement(106486..106493)	BREu	50	0.000881	GGGCCGCC
RL2?	join(complement(124053..124254),complement(122621..123288),complement(120671..122485))	complement(124198..124205)	BREu	49	0.000881	GGGCCGCC
ncRL2	complement(123543..124254)	complement(124198..124205)	BREu	49	0.000881	GGGCCGCC
AST-3	103152..103512	103056..103069	GC-box	-96	0.000882	GCGAGGCGCGGGGG
UL41-L1	complement(91096..92882)	complement(93017..93030)	GC-box	-148	0.000886	ACGCGGAGGGGGCG
US11-10	complement(144121..145461)	complement(145367..145380)	GC-box	81	0.000891	CTTGGGTGTGGCAC
UL51-S	complement(108262..109167)	complement(109161..109167)	BREd	0	0.000894	GTTTGTG
AST-2	79792..80725	79790..79799	XCPE1	-2	0.000897	CCGCAGGAGC
RL1	complement(124818..125944)	complement(126060..126073)	GC-box	-129	0.000905	GGGAGGAGCGGGGG
RL1	complement(124818..125944)	complement(126072..126085)	GC-box	-141	0.000905	GGGAGGAGCGGGGG
RL1	complement(124818..125944)	complement(126084..126097)	GC-box	-153	0.000905	GGGAGGAGCGGGGG
RL1	427..1553	298..311	GC-box	-129	0.000905	GGGAGGAGCGGGGG
UL16.5	complement(30147..31158)	complement(31154..31161)	BREu	-3	0.000919	CGCGCGCA
UL41-42 c sp3_L	join(91013..91123,91519..91553,92536..94656)	90923..90936	GC-box	-90	0.000919	CCGGGGCGGTCGTC
UL20-19	36385..41613	36412..36419	INR	27	0.00092	CCAGTCCC
UL26-S	50659..52786	50664..50671	INR	5	0.00092	CCAGTCCC
AST-2-L3	join(78531..78854,79743..79884,80088..80725)	78542..78549	INR	11	0.00092	TCAGCTTC
US1	join(132127..132373,132541..133960)	132163..132181	MTE	36	0.000936	GAGCACGCGGACCGGGAGC
US12-11-10-S	join(complement(145861..146068),complement(144121..145578))	complement(146052..146070)	MTE	-2	0.000936	GAGCACGCGGACCGGGAGC
UL29.5	complement(58397..59147)	complement(59145..59150)	DCE_S_II	-3	0.000939	GCTGCG
US12-11-10-S	join(complement(145861..146068),complement(144121..145578))	complement(146071..146076)	DCE_S_II	-8	0.000939	GCTGCG
UL21.5	42503..43712	42481..42486	DCE_S_II	-22	0.000939	GCTGCG
UL40-S1	89816..91001	89844..89849	DCE_S_II	28	0.000939	GCTGCG
UL40-S2	89856..91001	89844..89849	DCE_S_II	-12	0.000939	GCTGCG
UL41-42 c sp4	join(91526..91553,92537..94656)	91518..91523	DCE_S_II	-8	0.000939	GCTGCG
UL27.7	complement(53037..55236)	complement(55272..55278)	BREd	-42	0.000947	GTGTGGT
US12-11-10	join(complement(145861..146106),complement(144121..145578))	complement(146073..146086)	GC-box	20	0.000948	GACGGGAGCGGCTG
US12-11-10-S	join(complement(145861..146068),complement(144121..145578))	complement(146073..146086)	GC-box	-18	0.000948	GACGGGAGCGGCTG
US12-11-10-L	join(complement(145861..146209),complement(144121..145578))	complement(146073..146086)	GC-box	123	0.000948	GACGGGAGCGGCTG
UL21	41862..43709	41812..41820	DPE	-50	0.000949	GAACACGCC
UL53-S	111943..113461	111898..111906	DPE	-45	0.000949	GAACACGCC
AST-2-L1	join(79449..79583,79743..79884,80088..80725)	79437..79446	XCPE1	-12	0.000951	GGGGGGATCC
UL4	complement(11732..12494)	complement(12448..12455)	BREu	39	0.000955	ACCCGGCC
UL4.5	complement(11734..12412)	complement(12448..12455)	BREu	-43	0.000955	ACCCGGCC
UL54	113598..115300	113584..113591	BREu	-14	0.000955	ACCCGGCC
UL27.2	complement(53040..54478)	complement(54481..54494)	GC-box	-16	0.000958	TCAAGGTGGGCCAG
UL45-AT	97953..98965	97951..97958	INR	-2	0.00096	TCATCCTT
UL45	97953..98691	97951..97958	INR	-2	0.00096	TCATCCTT
UL21	41862..43709	41854..41861	BREu	-8	0.000965	CGGAAGCC
UL37.5	complement(80693..81720)	complement(81650..81661)	CCAAT-box	59	0.000966	CGAGGCCATGGG
UL3	10736..11734	10743..10752	XCPE1	7	0.000969	GGCCGGACCC
RS1	complement(127170..131428)	complement(131466..131473)	BREu	-45	0.000972	CGCCGGCC
US12-11-10	join(complement(145861..146106),complement(144121..145578))	complement(146093..146100)	BREu	6	0.000972	CGCCGGCC
US12-11-10-S	join(complement(145861..146068),complement(144121..145578))	complement(146093..146100)	BREu	-32	0.000972	CGCCGGCC
US12-11-10-L	join(complement(145861..146209),complement(144121..145578))	complement(146180..146187)	BREu	22	0.000972	CGCCGGCC
RS1	146805..151063	146760..146767	BREu	-45	0.000972	CGCCGGCC
US1	join(132127..132373,132541..133960)	132158..132176	MTE	31	0.000977	CTGCGGAGCACGCGGACCG
US12-11-10-S	join(complement(145861..146068),complement(144121..145578))	complement(146057..146075)	MTE	-7	0.000977	CTGCGGAGCACGCGGACCG
UL51-S	complement(108262..109167)	complement(109186..109200)	TATA-box	-33	0.000982	GAATATATAAACCGG
UL34-35	69442..70959	69442..69450	DPE	0	0.000983	GCAGACCCC
UL34-35-S	69498..70962	69442..69450	DPE	-56	0.000983	GCAGACCCC
UL14-13-12-11	complement(24782..29247)	complement(29218..29226)	DPE	21	0.000983	GCAGTCGTG
UL21-L1	41795..43708	41753..41764	CCAAT-box	-42	0.000986	GGAGGCCAAGGG
AST-2-L2	79374..80725	79241..79254	GC-box	-133	0.000988	TCCAGGTGGGTCGG
LAT 0.7 kb	complement(7640..8423)	complement(8477..8484)	BREu	-61	0.000988	CCAGCGCC
UL27.2-S	complement(53037..54275)	complement(54331..54338)	BREu	-63	0.000988	CCAGCGCC
LAT 0.7 kb	117948..118728	117887..117894	BREu	-61	0.000988	CCAGCGCC
US1	join(132127..132373,132541..133960)	132095..132109	TATA-box	-32	0.000989	GCACATAAAGGCCCG
US12-11-10	join(complement(145861..146106),complement(144121..145578))	complement(146124..146138)	TATA-box	-32	0.000989	GCACATAAAGGCCCG
US12-11-10-S	join(complement(145861..146068),complement(144121..145578))	complement(146124..146138)	TATA-box	-70	0.000989	GCACATAAAGGCCCG
RL1	427..1553	378..392	TATA-box	-49	0.000996	CTTTAAAGCGGTGGC
RL1	complement(124818..125944)	complement(125979..125993)	TATA-box	-49	0.000996	CTTTAAAGCGGTGGC
