# Supplementary material for: Long-Read Isoform Sequencing Reveals a Hidden Complexity of the Transcriptional Landscape of Herpes Simplex Virus Type 1
Source: Front Microbiol. 2017 Jun 20;8:1079. doi: 10.3389/fmicb.2017.01079 (PMC5476775; doi:10.3389/fmicb.2017.01079)
Supplement: Table S3 — The list of the predicted poly(A) signals. [file Table3.XLS]

## Sheet: Only Own PolyA Signal Sites
A
Transcripta	mRNA Locationb	PolyA Signal Locationc	Relative Position to mRNA endd	polyA Signal Sequencee
RL1	427..1553	1534..1539	19	ATTAAA
RL1	427..1553	1533..1538	20	AATTAA
LAT 0.7 kb	complement(7640..8423)	complement(7654..7659)	19	AAATAA
LAT 0.7kb - S	complement(7640..8393)	complement(7654..7659)	19	AAATAA
UL1-2-3	9242..11735	11726..11731	9	CATAAA
UL2-3	9739..11735	11726..11731	9	CATAAA
UL2.5-L-3	10323..11735	11726..11731	9	CATAAA
UL3	10736..11734	11726..11731	8	CATAAA
UL3.5	10977..11735	11726..11731	9	CATAAA
UL1-2-3	9242..11735	11719..11724	16	AATAAC
UL2-3	9739..11735	11719..11724	16	AATAAC
UL2.5-L-3	10323..11735	11719..11724	16	AATAAC
UL3	10736..11734	11719..11724	15	AATAAC
UL3.5	10977..11735	11719..11724	16	AATAAC
UL5-4	complement(11732..15581)	complement(11744..11749)	17	AAACAA
UL5.5-4	complement(11732..13518)	complement(11744..11749)	17	AAACAA
UL4	complement(11732..12494)	complement(11744..11749)	17	AAACAA
UL4.5	complement(11734..12412)	complement(11744..11749)	15	AAACAA
UL5-4-L	complement(11741..15620)	complement(11744..11749)	8	AAACAA
UL19-18	complement(35004..40768)	complement(35012..35017)	13	AAAGAA
UL18	complement(35004..36249)	complement(35012..35017)	13	AAAGAA
UL18.5	complement(35004..35898)	complement(35012..35017)	13	AAAGAA
UL23	complement(46607..47906)	complement(46618..46623)	16	GAAAAA
UL33-34-35	69065..70959	70934..70939	25	AATCAA
UL34-35-L	69335..70959	70934..70939	25	AATCAA
UL34-35	69442..70959	70934..70939	25	AATCAA
UL34-35-S	69498..70962	70934..70939	28	AATCAA
UL34.5-35	69732..70957	70934..70939	23	AATCAA
UL35-L	70136..70959	70934..70939	25	AATCAA
UL35	70489..70959	70934..70939	25	AATCAA
AST-2	79792..80725	80704..80709	21	AATAAA
AST-2-L3	join(78531..78854,79743..79884,80088..80725)	80704..80709	21	AATAAA
AST-2-L2	79374..80725	80704..80709	21	AATAAA
AST-2-L1	join(79449..79583,79743..79884,80088..80725)	80704..80709	21	AATAAA
UL41-45 c sp	join(91067..91123,91414..91553,97948..98691)	98684..98689	7	GATAAA
UL44-45 sp	join(96174..97724,97950..98696)	98684..98689	12	GATAAA
UL44-45	96174..98691	98684..98689	7	GATAAA
UL44.5-45	96620..98691	98684..98689	7	GATAAA
UL45-L	97909..98691	98684..98689	7	GATAAA
UL45	97953..98691	98684..98689	7	GATAAA
UL45-S	98029..98691	98684..98689	7	GATAAA
UL43-44-45	94790..98691	98684..98689	7	GATAAA
UL41-45 c sp	join(91067..91123,91414..91553,97948..98691)	98660..98665	31	AATAAT
UL44-45 sp	join(96174..97724,97950..98696)	98660..98665	36	AATAAT
UL44-45	96174..98691	98660..98665	31	AATAAT
UL44.5-45	96620..98691	98660..98665	31	AATAAT
UL45-L	97909..98691	98660..98665	31	AATAAT
UL45	97953..98691	98660..98665	31	AATAAT
UL45-S	98029..98691	98660..98665	31	AATAAT
UL43-44-45	94790..98691	98660..98665	31	AATAAT
UL41-L1	complement(91096..92882)	complement(91131..91136)	40	AAACAA
UL41	complement(91105..92755)	complement(91131..91136)	31	AAACAA
UL41.5-L	complement(91105..91878)	complement(91131..91136)	31	AAACAA
UL41.5	complement(91105..91845)	complement(91131..91136)	31	AAACAA
UL44-45 sp	join(96174..97724,97950..98696)	98687..98692	9	AAAAAG
UL48-47-46	complement(98712..105257)	complement(98720..98725)	13	CAATAA
UL47-46	complement(98712..103311)	complement(98720..98725)	13	CAATAA
UL46	complement(98712..100995)	complement(98720..98725)	13	CAATAA
UL50-L2	106700..108173	108155..108160	18	AAAAAA
UL50-L1	106800..108173	108155..108160	18	AAAAAA
UL50	106826..108173	108155..108160	18	AAAAAA
UL50.5	107154..108173	108155..108160	18	AAAAAA
UL50.2	107178..108173	108155..108160	18	AAAAAA
UL49.5-50 c	106120..108173	108155..108160	18	AAAAAA
UL50-L3	106102..108173	108155..108160	18	AAAAAA
UL52-53-53.5-54	108985..115300	115283..115288	17	AACAAA
UL53-54	111759..115300	115283..115288	17	AACAAA
UL53.5-54	112508..115300	115283..115288	17	AACAAA
UL54	113598..115300	115283..115288	17	AACAAA
UL52-53-53.5	108985..113461	113447..113452	14	AATACA
UL53	111759..113461	113447..113452	14	AATACA
UL53-S	111943..113461	113447..113452	14	AATACA
UL53.5-L	112489..113461	113447..113452	14	AATACA
UL53.5	112508..113461	113447..113452	14	AATACA
UL52-53-53.5	108985..113461	113442..113447	19	AATTAA
UL53	111759..113461	113442..113447	19	AATTAA
UL53-S	111943..113461	113442..113447	19	AATTAA
UL53.5-L	112489..113461	113442..113447	19	AATTAA
UL53.5	112508..113461	113442..113447	19	AATTAA
UL55-L	115027..116122	116093..116098	29	AAAAAA
UL55	115447..116122	116093..116098	29	AAAAAA
UL55.5	115530..116122	116093..116098	29	AAAAAA
UL55-L	115027..116122	116094..116099	28	AAAAAA
UL55	115447..116122	116094..116099	28	AAAAAA
UL55.5	115530..116122	116094..116099	28	AAAAAA
LAT 0.7 kb	117948..118728	118712..118717	16	AATAAA
LAT 0.7 kb - S	117978..118728	118712..118717	16	AATAAA
RL1	complement(124818..125944)	complement(124833..124838)	20	AATTAA
US1-L	join(132024..132373,132541..133960)	133954..133959	6	AATCAA
US1	join(132127..132373,132541..133960)	133954..133959	6	AATCAA
US1-S1	132540..133960	133954..133959	6	AATCAA
US1-S2	132551..133960	133954..133959	6	AATCAA
US1-S3	132622..133960	133954..133959	6	AATCAA
US1.5	133108..133960	133954..133959	6	AATCAA
US8-8.5	141170..143275	143253..143258	22	ATTAAA
US8-8.5	141170..143275	143252..143257	23	AATTAA
NCS8	141170..142087	142067..142072	20	AATATA
AST-1	57711..59429	59411..59416	18	AATAAA
AST-3	103152..103512	103492..103497	20	AATAAT
B
Transcripta	mRNA Locationb	PolyA Signal Locationc	Relative Position to mRNA endd	polyA Signal Sequencee
RL2	join(2113..2317,3082..3749,3885..5700)	5676..5681	24	AATAAA
UL1-2-3	9242..11735	11715..11720	20	AATAAA
UL2-3	9739..11735	11715..11720	20	AATAAA
UL2.5-L-3	10323..11735	11715..11720	20	AATAAA
UL3	10736..11734	11715..11720	19	AATAAA
UL3.5	10977..11735	11715..11720	20	AATAAA
UL1-2	9242..10965	10943..10948	22	AATAAA
UL2	9739..10965	10943..10948	22	AATAAA
UL2.5-L	10323..10965	10943..10948	22	AATAAA
UL2.5	10336..10965	10943..10948	22	AATAAA
UL5-4	complement(11732..15581)	complement(11753..11758)	26	AAATTA
UL5.5-4	complement(11732..13518)	complement(11753..11758)	26	AAATTA
UL4	complement(11732..12494)	complement(11753..11758)	26	AAATTA
UL4.5	complement(11734..12412)	complement(11753..11758)	24	AAATTA
UL5-4-L	complement(11741..15620)	complement(11753..11758)	17	AAATTA
UL6-7	15032..18060	18035..18040	25	AATAAA
UL6.5-7	16433..18060	18035..18040	25	AATAAA
UL7	16956..18060	18035..18040	25	AATAAA
UL7-S	16992..18060	18035..18040	25	AATAAA
UL9-8.5-8	complement(18192..23358)	complement(18210..18215)	23	AAATAA
UL8.5-8	complement(18192..22351)	complement(18210..18215)	23	AAATAA
UL8	complement(18192..20677)	complement(18210..18215)	23	AAATAA
UL10-L1	22883..24666	24643..24648	23	AATAAA
UL10	22943..24666	24643..24648	23	AATAAA
UL10-S1	23029..24666	24643..24648	23	AATAAA
UL10-S2	23062..24665	24643..24648	22	AATAAA
UL10.5	23491..24665	24643..24648	22	AATAAA
UL10.5-S	23518..24665	24643..24648	22	AATAAA
UL10-L2	22249..24666	24643..24648	23	AATAAA
UL14-13-12-11	complement(24782..29247)	complement(24800..24805)	23	AAATAA
UL13-12-11	complement(24782..28657)	complement(24800..24805)	23	AAATAA
UL12-11	complement(24782..27045)	complement(24800..24805)	23	AAATAA
UL12.5-UL11	complement(24782..26615)	complement(24800..24805)	23	AAATAA
UL12.7-11	complement(24782..25778)	complement(24800..24805)	23	AAATAA
UL11	complement(24782..25498)	complement(24800..24805)	23	AAATAA
UL11-S	complement(24782..25283)	complement(24800..24805)	23	AAATAA
UL15	join(28804..30048,33635..34840)	34820..34825	20	AATAAA
UL15.5	33929..34844	34820..34825	24	AATAAA
UL15-L	join(28415..30048,33635..34840)	34820..34825	20	AATAAA
UL16-17-15 c	33504..34844	34820..34825	24	AATAAA
UL16 - L	complement(30147..31832)	complement(30173..30178)	31	AAATAA
UL16	complement(30147..31607)	complement(30173..30178)	31	AAATAA
UL16.5	complement(30147..31158)	complement(30173..30178)	31	AAATAA
UL16-S	complement(30148..31511)	complement(30173..30178)	30	AAATAA
UL19-18	complement(35004..40768)	complement(35027..35032)	28	AAATAA
UL18	complement(35004..36249)	complement(35027..35032)	28	AAATAA
UL18.5	complement(35004..35898)	complement(35027..35032)	28	AAATAA
UL19-18	complement(35004..40768)	complement(35023..35028)	24	AAATAA
UL18	complement(35004..36249)	complement(35023..35028)	24	AAATAA
UL18.5	complement(35004..35898)	complement(35023..35028)	24	AAATAA
UL21-L1	41795..43708	43690..43695	18	AATAAA
UL21	41862..43709	43690..43695	19	AATAAA
UL21.5	42503..43712	43690..43695	22	AATAAA
UL21-L2	41452..43712	43690..43695	22	AATAAA
UL22.5-L	complement(43821..45494)	complement(43865..43870)	49	AAATAA
UL22.5	complement(43821..44955)	complement(43865..43870)	49	AAATAA
UL22-S	complement(43823..46554)	complement(43865..43870)	47	AAATAA
UL23-22	complement(43818..47906)	complement(43824..43829)	11	AAATAA
UL22	complement(43818..46581)	complement(43824..43829)	11	AAATAA
UL22.5-S	complement(43818..44571)	complement(43824..43829)	11	AAATAA
UL22.5-L	complement(43821..45494)	complement(43824..43829)	8	AAATAA
UL22.5	complement(43821..44955)	complement(43824..43829)	8	AAATAA
UL22-S	complement(43823..46554)	complement(43824..43829)	6	AAATAA
UL23	complement(46607..47906)	complement(46621..46626)	19	AAATAA
UL23	complement(46607..47906)	complement(46608..46613)	6	AAATAA
UL24-L-25-26-26.5	47404..52786	52766..52771	20	AATAAA
UL24-25-26-26.5	47671..52786	52766..52771	20	AATAAA
UL24.5-25-26-26.5	48073..52786	52766..52771	20	AATAAA
UL25-26	48630..52786	52766..52771	20	AATAAA
UL26	50625..52786	52766..52771	20	AATAAA
UL26-S	50659..52786	52766..52771	20	AATAAA
UL26.5	51636..52786	52766..52771	20	AATAAA
26.5-S	51715..52786	52766..52771	20	AATAAA
UL24-L2	47404..48767	48739..48744	28	AATAAA
UL24-L1	47468..48767	48739..48744	28	AATAAA
UL24	47671..48765	48739..48744	26	AATAAA
UL24.5	48073..48767	48739..48744	28	AATAAA
UL29-28-27	complement(53037..62312)	complement(53058..53063)	26	AAATAA
UL28-27	complement(53037..58320)	complement(53058..53063)	26	AAATAA
UL27	complement(53037..56080)	complement(53058..53063)	26	AAATAA
UL27.7	complement(53037..55236)	complement(53058..53063)	26	AAATAA
UL27.5	complement(53037..54757)	complement(53058..53063)	26	AAATAA
UL27.2-S	complement(53037..54275)	complement(53058..53063)	26	AAATAA
UL27.2	complement(53040..54478)	complement(53058..53063)	23	AAATAA
UL29	complement(58395..62312)	complement(58409..58414)	19	AAATAA
UL29.5	complement(58397..59147)	complement(58409..58414)	17	AAATAA
UL30	62605..66577	66548..66553	29	AATAAA
UL32-31	complement(66365..69220)	complement(66377..66382)	17	AAATAA
UL31	complement(66365..67458)	complement(66377..66382)	17	AAATAA
UL33-34-35	69065..70959	70938..70943	21	AATAAA
UL34-35-L	69335..70959	70938..70943	21	AATAAA
UL34-35	69442..70959	70938..70943	21	AATAAA
UL34-35-S	69498..70962	70938..70943	24	AATAAA
UL34.5-35	69732..70957	70938..70943	19	AATAAA
UL35-L	70136..70959	70938..70943	21	AATAAA
UL35	70489..70959	70938..70943	21	AATAAA
UL37-L1	complement(80693..84467)	complement(80712..80717)	24	AAATAA
UL37	complement(80693..84215)	complement(80712..80717)	24	AAATAA
UL37.7-L	complement(80693..82293)	complement(80712..80717)	24	AAATAA
UL37.7	complement(80693..82047)	complement(80712..80717)	24	AAATAA
UL37.5	complement(80693..81720)	complement(80712..80717)	24	AAATAA
UL37.2	complement(80693..81487)	complement(80712..80717)	24	AAATAA
UL38-39-40	84394..91001	90983..90988	18	AATAAA
UL39-40	86214..91001	90983..90988	18	AATAAA
UL39.5-40	88773..91001	90983..90988	18	AATAAA
UL39.5-40-S	88808..91001	90983..90988	18	AATAAA
UL39.2-40	89001..91001	90983..90988	18	AATAAA
UL40	89775..91001	90983..90988	18	AATAAA
UL40-S1	89816..91001	90983..90988	18	AATAAA
UL40-S2	89856..91001	90983..90988	18	AATAAA
UL40.5	89964..91001	90983..90988	18	AATAAA
UL39-40-L	86168..91001	90983..90988	18	AATAAA
UL38	84394..86038	86016..86021	22	AATAAA
UL41-42 c sp3_L	join(91013..91123,91519..91553,92536..94656)	94633..94638	23	AATAAA
UL41-42 c sp2	join(91067..91123,91414..91553,92536..93012,94148..94656)	94633..94638	23	AATAAA
UL41-42 c sp3	join(91067..91123,91519..91553,92536..94656)	94633..94638	23	AATAAA
UL41-42 c sp 1	join(91067..91123,91414..91553,92536..92983,94006..94656)	94633..94638	23	AATAAA
UL41-42 c sp4-L2	join(91299..91553,92536..94656)	94633..94638	23	AATAAA
UL41-42 c sp4_L1	join(91457..91553,92536..94656)	94633..94638	23	AATAAA
UL41-42 c sp4	join(91526..91553,92537..94656)	94633..94638	23	AATAAA
UL42-L	92666..94652	94633..94638	19	AATAAA
UL42	92936..94655	94633..94638	22	AATAAA
UL42.7	93528..94652	94633..94638	19	AATAAA
UL42.5	93733..94652	94633..94638	19	AATAAA
UL41-42 c	92002..94655	94633..94638	22	AATAAA
UL41-45 c sp	join(91067..91123,91414..91553,97948..98691)	98663..98668	28	AATAAA
UL44-45 sp	join(96174..97724,97950..98696)	98663..98668	33	AATAAA
UL44-45	96174..98691	98663..98668	28	AATAAA
UL44.5-45	96620..98691	98663..98668	28	AATAAA
UL45-L	97909..98691	98663..98668	28	AATAAA
UL45	97953..98691	98663..98668	28	AATAAA
UL45-S	98029..98691	98663..98668	28	AATAAA
UL43-44-45	94790..98691	98663..98668	28	AATAAA
UL41-L1	complement(91096..92882)	complement(91116..91121)	25	AAATAA
UL41	complement(91105..92755)	complement(91116..91121)	16	AAATAA
UL41.5-L	complement(91105..91878)	complement(91116..91121)	16	AAATAA
UL41.5	complement(91105..91845)	complement(91116..91121)	16	AAATAA
UL42-43	92936..96081	96063..96068	18	AATAAA
UL43	94653..96084	96063..96068	21	AATAAA
UL48-47-46	complement(98712..105257)	complement(98726..98731)	19	AAATAA
UL47-46	complement(98712..103311)	complement(98726..98731)	19	AAATAA
UL46	complement(98712..100995)	complement(98726..98731)	19	AAATAA
UL49-48 sp	join(complement(106091..106538),complement(103515..106018))	complement(103537..103542)	27	AAATAA
UL49.5-49-48	complement(103515..107128)	complement(103537..103542)	27	AAATAA
UL49-48	complement(103515..106538)	complement(103537..103542)	27	AAATAA
UL48	complement(103515..105257)	complement(103537..103542)	27	AAATAA
UL48-S	complement(103515..105150)	complement(103537..103542)	27	AAATAA
UL49.5-49 sp	join(complement(106091..107128),complement(105442..106019))	complement(105462..105467)	25	AAATAA
UL49 splice	join(complement(106091..106543),complement(105442..106017))	complement(105462..105467)	25	AAATAA
UL49.5-49	complement(105442..107128)	complement(105462..105467)	25	AAATAA
UL49	complement(105442..106543)	complement(105462..105467)	25	AAATAA
UL50-L2	106700..108173	108152..108157	21	AATAAA
UL50-L1	106800..108173	108152..108157	21	AATAAA
UL50	106826..108173	108152..108157	21	AATAAA
UL50.5	107154..108173	108152..108157	21	AATAAA
UL50.2	107178..108173	108152..108157	21	AATAAA
UL49.5-50 c	106120..108173	108152..108157	21	AATAAA
UL50-L3	106102..108173	108152..108157	21	AATAAA
UL51	complement(108259..109305)	complement(108276..108281)	22	AAATAA
UL51-S	complement(108262..109167)	complement(108276..108281)	19	AAATAA
UL52-51	complement(108265..112131)	complement(108276..108281)	16	AAATAA
UL52-53-53.5-54	108985..115300	115277..115282	23	AATAAA
UL53-54	111759..115300	115277..115282	23	AATAAA
UL53.5-54	112508..115300	115277..115282	23	AATAAA
UL54	113598..115300	115277..115282	23	AATAAA
UL52-53-53.5	108985..113461	113443..113448	18	ATTAAA
UL53	111759..113461	113443..113448	18	ATTAAA
UL53-S	111943..113461	113443..113448	18	ATTAAA
UL53.5-L	112489..113461	113443..113448	18	ATTAAA
UL53.5	112508..113461	113443..113448	18	ATTAAA
UL55-L	115027..116122	116098..116103	24	AATAAA
UL55	115447..116122	116098..116103	24	AATAAA
UL55.5	115530..116122	116098..116103	24	AATAAA
UL56	complement(116182..117083)	complement(116200..116205)	23	AAATAA
UL56.5	complement(116182..116811)	complement(116200..116205)	23	AAATAA
UL56	complement(116182..117083)	complement(116196..116201)	19	AAATAA
UL56.5	complement(116182..116811)	complement(116196..116201)	19	AAATAA
RL1	complement(124818..125944)	complement(124832..124837)	19	AAATTA
RS1	complement(127170..131428)	complement(127184..127189)	19	AAATAA
US1-L	join(132024..132373,132541..133960)	133941..133946	19	AATAAA
US1	join(132127..132373,132541..133960)	133941..133946	19	AATAAA
US1-S1	132540..133960	133941..133946	19	AATAAA
US1-S2	132551..133960	133941..133946	19	AATAAA
US1-S3	132622..133960	133941..133946	19	AATAAA
US1.5	133108..133960	133941..133946	19	AATAAA
US2	complement(134021..135306)	complement(134036..134041)	20	AAATAA
US3-4-L	134958..137529	137508..137513	21	AATAAA
US3-4	135187..137525	137508..137513	17	AATAAA
US4-L	136184..137525	137508..137513	17	AATAAA
US4	136733..137525	137508..137513	17	AATAAA
US5-6-7	137625..141035	141013..141018	22	AATAAA
US6-7	138338..141035	141013..141018	22	AATAAA
US7-L1	139190..141035	141013..141018	22	AATAAA
US7-L2	139554..141037	141013..141018	24	AATAAA
US7	139698..141035	141013..141018	22	AATAAA
US7-S	139720..141037	141013..141018	24	AATAAA
US7.7	139907..141033	141013..141018	20	AATAAA
US7.5-L	140128..141037	141013..141018	24	AATAAA
US7.5	140242..141035	141013..141018	22	AATAAA
US3-4-5-6-7	136608..141034	141013..141018	21	AATAAA
US7-8-8.5-9	139698..143687	143668..143673	19	ATTAAA
US8-8.5-9	141170..143690	143668..143673	22	ATTAAA
US8.7-8.5-9	142071..143687	143668..143673	19	ATTAAA
US8.5-9	142626..143690	143668..143673	22	ATTAAA
US9	143251..143690	143668..143673	22	ATTAAA
US12-11-10	join(complement(145861..146106),complement(144121..145578))	complement(144135..144140)	19	AAATAA
US12-11-10-S	join(complement(145861..146068),complement(144121..145578))	complement(144135..144140)	19	AAATAA
US12-11-10-L	join(complement(145861..146209),complement(144121..145578))	complement(144135..144140)	19	AAATAA
US11-10	complement(144121..145461)	complement(144135..144140)	19	AAATAA
US10	complement(144121..145164)	complement(144135..144140)	19	AAATAA
US12-S	complement(144123..145585)	complement(144135..144140)	17	AAATAA
RS1	146805..151063	151044..151049	19	AATAAA
RL2	join(complement(124053..124254),complement(122621..123288),complement(120671..122485))	complement(120690..120695)	24	AAATAA
