# Supplementary material for: Long-Read Isoform Sequencing Reveals a Hidden Complexity of the Transcriptional Landscape of Herpes Simplex Virus Type 1
Source: Front Microbiol. 2017 Jun 20;8:1079. doi: 10.3389/fmicb.2017.01079 (PMC5476775; doi:10.3389/fmicb.2017.01079)
Supplement: Table S4 — The of the identified HSV-1 genes. [file Table4.XLS]

## Sheet: Munka1
Gene	Transcript name	Feature key	TSS	OurTSS	PA site	OurPA	Genome	Strain	Reference	Method
2.2kb LAT region	2.2kb LAT region	mRNA			118003			17, McKrae	35	Northern
2.7kb LAT region	2.7kb LAT region	mRNA			118003			17, McKrae	35	Northern
3.6kb LAT region	3.6kb LAT region	mRNA			118003			17, McKrae	35	Northern
AL3	AL3	mRNA	120.157		119 311		X14112	McKrae	31	3' and 5' RACE
RL1	RL1	mRNA		427		1553
ul1	UL-1-2-L	mRNA		9149		10965
ul1	UL1-2-3-L	mRNA		9201		11737
ul1	UL1-2	mRNA	9.248	9242	10969	10965	X14112	17	1.44	S1 assay
ul1	UL1-2-3	mRNA	9.248	9242	11737	11735	X14112	17	1.44	S1 assay
ul2	UL2-3	mRNA		9739	11737	11735		17	1
ul2.5	UL2.5-L-3	mRNA		10324		11735
ul2.5	UL2.5-L	mRNA		10324		10965
ul2.5	UL2.5	mRNA		10336		10965
ul3	UL3-3.5	mRNA	10.974	10736		11734	X14112	F, KOS, 17	28	RLM-RACE + 5' cDNA seq
ul3	UL3-3.5	mRNA		10736	11737	11734		17	1
ul5.5	UL5.5-4	mRNA		13518		11732
ul6	UL6-7	mRNA	200ntupstreamofATG	15032		18061		17syn+	40	S1 assay
ul5	UL5-4	mRNA		15581	11780	11732		17	1
ul5	UL5-4-L	mRNA		15620		11732
ul6.5-7	UL6.5-7	mRNA		16433		18060
ul7	UL7	mRNA	175,177,178ntupstreamofATG	16956		18060		17syn+	40	S1 assay
ul7	UL7-S	mRNA		16992		18060
ul14	UL14-13-12-11	mRNA		29249	24787	24782		17	1
ul18	UL18	mRNA		36249	35008	35004		KOS	1, 4	S1 assay, Northern blot
ul18	UL18	mRNA		36249	35012	35004		KOS	1, 4	S1 assay, Northern blot
ul21	UL21-L1	mRNA		41795		43709
ul21	UL21	mRNA		41862	43710	43709		17	1
ul21.5	UL21.5	mRNA		42503		43709
ul22.5	UL22.5-S	mRNA		44571		43818
ul22.5	UL22-5	mRNA		44955		43821
ul22.5	UL22.5-L	mRNA		45494		43821
ul22	UL22-22.5-S	mRNA		46554		43821
ul22	UL22-22.5	mRNA	46581	46581	43824	43818	X14112	17
ul24	UL24-L2	mRNA	47402	47404		48767		KOS	37, 47, 48	Northern, S1 assay, primer extention
ul24	UL24-25-26-26.5-L	mRNA	47402	47404		52786		KOS	37, 47, 48	Northern, S1 assay, primer extention
ul24	UL24-L1	mRNA		47468		48767
ul24	UL24	mRNA	47666	47671	48759	48767		KOS 1.1, ts	1, 7	?
ul24	UL24-23	mRNA		47671	52786	52786		KOS 1.1, ts	1, 7	?
ul24	UL24	mRNA		47671		48767		KOS	37, 47, 48	Northern, S1 assay, primer extention
ul24	UL24-AT	mRNA		47673		48616
ul24.5	UL24.5	mRNA	48076	48074		48767		KOS	37, 47, 48	Northern, S1 assay, primer extention
ul24.5	UL24.5-25-26-26.5	mRNA	48076	48074		52786		KOS	37, 47, 48	Northern, S1 assay, primer extention
ul25	UL25-26-26.5	mRNA		48630	52786	52786		KOS 1.1, ts	1, 7	?
ul15	Ul15	mRNA	28 804		34 840			KOS	1, 3	Northern RNA blot, gDNA Maxam & Guilbert sequencing
ul26	UL26-26.5	mRNA	180 nt upstream ATG	50625		52786				52
ul26	UL26-26.5	mRNA		50625	52786	52786		KOS 1.1, ts	1, 7	?
ul26	UL26-26.5-S	mRNA		50659		52786
ul26.5	UL26.5	mRNA		51636		52786				52
ul26.5	UL26.5-S	mRNA		51715		52786
ul28	UL28-27	mRNA	58320	58429	53043			HSV-1(F)	1, 9	S1 assay
ul28	UL28-27	mRNA	58320	58429	53058		X14112	17
ncl30-1	NCL30-1			62605		64458
ul31	UL31	mRNA		67458	66362	66365		KOS 1.1, ts	1, 7	?
ul33	UL33-34-35	mRNA		69065	70958	70959		17	1
ul33	UL33-34-35-AT	mRNA		69065		71008
ul32	UL32-31	mRNA		69220	66362	66365		KOS 1.1, ts	1, 7	?
ul34	UL34-35-L	mRNA		69335		70959
ul34	UL34-35	mRNA		69442	70958	70959		17	1
ul34	UL34-35-S	mRNA		69498		70962
ul34.5	UL34.5-35	mRNA		69732		70957
ul35	UL35-L	mRNA		70136		70959
ul35	UL35	mRNA		70489	70958	70959		17	1
AST-2	AST-2			79792		80725
ul37.2	UL37.2	mRNA		81487		80693
ul37.5	UL37.5	mRNA		81720		80693
ul37.7	UL37.7	mRNA		82047		80693
ul37.7	UL37.7-L	mRNA		82293		80693
ul37	UL37	mRNA		84215	80697	80693		KOS	1.12	S1 assay, northern
ul38	UL38-39-40	mRNA		84394	91003	91001		KOS	1, 12	S1 assay, northern
ul37	UL37-L1	mRNA		84467		80692
ul41-42 c sp 3-L	UL41-42 c sp 3-L			91013		94656
ul41-42 c sp 3	UL41-42 c sp 3			91067		94656
ul41-42 c sp 2	UL41-42 c sp 2			91067		94656
ul41-42 c sp 1	UL41-42 c sp 1			91067		94656
ul41-45 c sp	UL41-45 c sp			91067		98691
ul41-42 c sp 4-L2	UL41-42 c sp 4-L2			91299		94656
ul41-42 c sp 4-L1	UL41-42 c sp 4-L1			91457		94656
ul42	UL42-43	mRNA		92936		96081
ul42.7	UL42.7	mRNA		93528		94653
ul42.5	UL42.5	mRNA		93733		94654
ul43	UL43	mRNA		94653	96083	96084		17	1
ul43	UL43-44-45	mRNA		94653		98691
ul44 sp	UL44-45 sp	mRNA		96174		98696		KOS,17,Patton	30	Northern
ul43-AS		ncRNA		96174					14
ul49.5-50 c	UL49.5-50 c			106120		108173
ul50	UL50-L2	mRNA		106700		108173
ul50	UL50-L	mRNA		106800		108173
ul50	UL50	mRNA		106826	108172	108173		KOS	1, 17	S1 assay, Northern
ul49.5	UL49.5-49	mRNA		107128		105442			50, 17	Northern
ul49.5	UL49.5-49	mRNA		107128		105442
ul49.5	UL49.5 sp	mRNA		107128		105442
ul50.5	UL50.5	mRNA		107154		108173
ul50.2	UL50.2	mRNA		107178		108173
ul52	UL52-53-53.5	mRNA		108985	113463	113461		?	1, 18	in silico
ul52	UL52-53-53.5-54	mRNA		108985		115300			51	Northern
ul51	UL51-S	mRNA		109167		108262
ul51	UL51	mRNA		109305	108301	108259		KOS	1, 17	S1 assay, Northern
ul53	UL53	mRNA	112290	111759		113461	X14112	17	49	S1 assay
ul53	UL53	mRNA		111759	113463	113461		KOS	1, 19	?
ul53	UL53-54	mRNA		111759		115300			51	Northern
ul53	UL53-S	mRNA		111943		113461
ul51-52 c	UL51-52 c	mRNA		112131		108265
AST-4	AST-4	mRNA		112131		110816
ul53.5	UL53.5-L	mRNA		112489		113461
ul53.5	UL53.5	mRNA		112508		113461
ul53.5	UL53.5-54	mRNA		112508		115300
ul55	UL55-L	mRNA		115027		116122
ul55	UL55	mRNA		115447	116118	116122		17	1
ul55.5	UL55.5	mRNA		115530		116122
ul56.5	UL56.5	mRNA		116811		116182
ul56	UL56	mRNA		117083	116181	116182		17	1
ul56	UL56	mRNA		117083	116185	116182		17	1
RL1	RL1	mRNA		125944		124818
us1	US1-L	mRNA	132039	132024	133960	133960		17	21	S1 assay
us1	US1-S3	mRNA	132605	132622	133960	133958	X14112	17
us3	US3-4-5-6-7	mRNA		136608		141034
us7	US7-L1	mRNA		139190		141035
us8	US8-8.5	mRNA		141170		143275
us12	US10-11-12	mRNA	146107	146106	133941	144121	X14112	17
ul3.5	UL3.5	mRNA	11301	10977	11758	11734	X14112	17	44	S1 assay
ul46	UL46	mRNA	100998	100995	98711	98712		HSV-1(F)	1, 15	S1 assay
ul46		mRNA	100998	100995	98726	98712	X14112	17
ul30	UL30-L	mRNA							7	Northern
ul47	UL47-46	mRNA	103313	103111	98711	98712		HSV-1(F)	1, 15	S1 assay
ul47	UL47-46	mRNA	103313	103311	98726	98712	X14112	17
AST-3	AST-3			103152		103512
ul48	UL48-S	mRNA		105150		103515
ul48	UL48	mRNA	105259	105257	103522	103515		17	1, 16	S1 assay
ul48	UL48	mRNA	105259	105257	103537	103515	X14112	17
ul48	UL48-47-46	mRNA		105257		98712
ul49 (ul49-48)	UL49-48	mRNA		106538		103515			50, 17	Northern
ul49 sp	UL49 -48 sp	mRNA		106538		103515
ul49	UL49	mRNA		106543		105442
ul49	UL49	mRNA		106543	105447	105442		KOS	1, 17	S1 assay, Northern
ul49 sp	UL49 sp	mRNA		106543		105442
ul50	UL50-L3	mRNA		106610		108173
ul36	UL36	mRNA			70968	70966		17	1
ul49.5	UL49.5-49-48	mRNA		107128		103515			50, 17	Northern
ul54	UL54	mRNA	113596	113589	115297	115300		17	1, 20	S1 assay
ul54	UL54	mRNA	113596	113598	115282	115300	X14112	17
0.7kb LAT region	LAT 0.7 kb	ncRNA	117950	117948	118711	118728	X14112	17, McKrae	35	Northern
0.7kb LAT region	LAT 0.7 kb - S	ncRNA		117978		118728
ul4.5	UL4.5	mRNA		12412		11734
ul4	UL4	mRNA	12509	12494	11715	11732	X14117	17	44	S1 assay
RL2	RL2	mRNA	124287	124254	120675	120671	JN555585	17
ncrl2	NCRL2			124254		123543
RL2	RL2	mRNA		124256		120671
RS1	RS1	mRNA	131431	131428	127173	127170	JN555585	17
RS1	RS1	mRNA	131429	131428	127179	127170		17	1, 21	S1 assay
us1	US1	mRNA	132129	132127	133960	133960	JN555585	17
us1	US1	mRNA	132126	132127	133941	133960		17	1, 21	S1 assay
us1	US1-S1	mRNA		132540		133959
us1	US1-S2	mRNA		132551		133955
us1.5	US1.5	mRNA	US1TSS+954	133108	US1PA	133960		HSV-1(F)	38	S1 assay
us3	US3-4-L	mRNA	134967	134958	137534	137529	JN555585	17
us3	US3-4-L	mRNA	134964	134958	137528	137529		17	1, 23	S1 assay
us3	US3-4-L	mRNA	134964	134958	137531	137529	X14112	17
us3	US3-4	mRNA	135192	135187	137534	137525	JN555585	17
ul4		mRNA			11780			17	1
us3	US3-4	mRNA	135189	135187	137528	137525		17	1, 23	S1 assay
us3	US3-4	mRNA	135189	135187	137531	137525	X14112	17
us2	US2	mRNA	135307	135306	134026	134021	JN555585	17
us2	US2	mRNA	135304	135306	134021	134021		17	1, 23	S1 assay
us2	US2	mRNA	135304	135306	134023	134021	X14112	17
us4	US4-L	mRNA		136184		137525
us4	US4	mRNA	136732	136733	137534	137525	JN555585	17
us4	US4	mRNA	136729	136733	137528	137525		17	1, 23	S1 assay
us4	US4	mRNA	136729	136733	137531	137525	X14112	17
us5	US5-6-7	mRNA	137630	137625	141033	141035		17	1, 23	S1 assay, Northern
us5	US5-6-7	mRNA	137621	137625	141052	141035	JN555585	17
us5	US5	mRNA	137618	137625	138452		X14112	17
us5	US5-6-7	mRNA	137618	137625	141048	141035	X14112	17
us6	US6-7	mRNA	138337	138338	141052	141035	JN555585	17
us6	US6-7	mRNA	138333	138338	141033	141035		17 syn+, tsK	1, 24	S1 assay
us6	US6-7	mRNA	138333	138338	141048	141035	X14112	17
us7	US7-L2	mRNA		139554		141037
us7	US7	mRNA	139698	139698	141052	141035	JN555585	17
us7	US7	mRNA	139694	139698	141033	141035		17	1, 23	S1 assay
us7	US7	mRNA	139694	139698	141048	141035	X14112	17
us7	US7-8-8.5-9	mRNA		139698		143687
us7	US7-S	mRNA		139720		141037
us7.7	US7.7	mRNA		139907		141033
us7.5	US7.5-L	mRNA		140128		141037
us7.5	US7.5	mRNA		140242		141035
us8	US8-8.7.8.5-9	mRNA	141175	141170	143697	143690	JN555585	17
us8	US8-8.7.8.5-9	mRNA	141171	141170	143693	143690	X14112	17
us8	US8-8.7.8.5-9	mRNA	141170	141170	143687	143690		17	1, 23	S1 assay
us8.7	US8.7-8.5-9	mRNA		142071		143687
ul43.5		mRNA							46
us8.5	US8.5-9	mRNA	123 nt upstreamORF	142626	143693	143690	X14112	HSV-1(F)	43	S1 assay
us8.5 (us8A)	US8.5-9	mRNA		142626		143690
us9	US9	mRNA	143250	143251	143697	143690	JN555585	17		S1 assay
ul44		mRNA						KOS	29	S1 assay + northern
ul44		mRNA						KOS	29	S1 assay + northern
ul44		mRNA						KOS	29	S1 assay + northern
ul44		mRNA						KOS	29	S1 assay + northern
us9	US9	mRNA	143246	143251	143693	143690	X14112	17		S1 assay
us9	US9	mRNA	143245	143251	143687	143690		17	1, 23	S1 assay
us10	US10	mRNA	145171	145164	144124	144121	JN555585	17
us10	US10	mRNA	145166	145164	144119	144121	X14112	17
us10	US10	mRNA	145165	145164	144119	144121		17	1, 22	S1 assay
us11	US10-11	mRNA	145469	145461	144124	144121	JN555585	17
us11	US10-11	mRNA	145464	145461	144119	144121	X14112	17
us11	US10-11	mRNA	145459	145461	144119	144121		17	1, 22	S1 assay
us12	US12-S	mRNA	145584	145585	144119	144123	X14112	17
us12	US10-11-12-S	mRNA	146068	146068	144124	144124	JN555585	17
us12	US10-11-12	mRNA	146106	146106	144119	144121		17	1, 21	S1 assay
us12	US10-11-12-L	mRNA	146185	146209	144119	144121		17	21	S1 assay
RS1	RS1	mRNA	146805	146805	151063	151063	X14112	17
RS1	RS1	mRNA	146803	146805	151063	151063		17	1, 21	S1 assay
RS1	RS1	mRNA	146766	146805	151023	151063	JN555585	17
RL2	RL2	mRNA	2115	2113	5638	5700	X14112	17
ncrl2	NCRL2			2113		2824
RL2	RL2	mRNA	2115	2113	5658	5700		17	1, 25	S1 assay
RL2	RL2	mRNA	2115	2113	5698	5700		17	1, 25	S1 assay
RL2	RL2	mRNA	2114	2113	5699	5700	JN555585	17
ul8	UL8	mRNA	20682	20677	18197	18192	X14112	KOS	42	S1 assay
ul8.5	UL8.5-8	mRNA	22351	22351	18197	18192	X14112	KOS	42	S1 assay
ul10	UL10-L	mRNA		22883		24666
ul10	UL10	mRNA	22944	22943	24666	24666	X14112	KOS	42	S1 assay
ul10	UL10	mRNA		22943	24665	24666		17	1
ul10	UL10-AT	mRNA		22943		24776
ul10	UL10-L2	mRNA		22249		24666
ul10	UL10-S1	mRNA		23029		24666
ul10	UL10-S2	mRNA		23062		24665
ul9	UL9-8.5-8	mRNA	23381	23358	18197	18192	X14112	KOS	42	S1 assay
ul10.5	UL10.5	mRNA		23491		24665
ul10.5	UL10.5-S	mRNA		23518		24665
ul11	UL11-S	mRNA		25280		24784
ul11	UL11	mRNA	25503	25498	24787	24782		KOS	1, 2	S1 assay Maxam & Guilbert gDNA sequencing
ul11	UL11	mRNA	25501	25498	24800	24782	X14112	17
ul12.7	UL12.7-11	mRNA		25781		24782
ul12.5	UL12.5-11	mRNA	cca 400nt shorter then UL12	26615	24787	24782			45	Northern blotting, Southern blotting
ul12	UL12-11	mRNA	27046	27045	24800	24782	X14112	17
ul12	UL12-11	mRNA	27048	27045	24787	24782		17	1, 2	S1 assay Maxam & Guilbert gDNA sequencing
ul11	UL12-11-AT	mRNA		27045		24773
ul13	UL13-12-11	mRNA	28693	28657	24787	24782		KOS	1, 3	Northern RNA blot, gDNA Maxam & Guilbert sequencing
ul13	UL13-12-11	mRNA	28691	28657	24800	24782	X14112	17
ul15	UL15	mRNA	28804	28801	34825		X14112	17
ul15	UL15-L	mRNA	28804	28415	34840	34846
ul16.5	UL16.5	mRNA		31158		30147
ul16	UL16-S	mRNA		31551		30148
ul16	UL16	mRNA	31670	31607	30158	30147		KOS	1, 3	Northern RNA blot, gDNA Maxam & Guilbert sequencing
ul16	UL16	mRNA	31670	31607	30173	30147	X14112	17
ul16	UL16-L	mRNA		31832		30147
ul15.5	UL15.5	mRNA		33929		34844
ul15 NS	UL15 NS	mRNA		33504		34844
ul17	UL16-17	mRNA	33666	33719	30158	30147		KOS	1, 3	Northern RNA blot, gDNA Maxam & Guilbert sequencing
ul17	UL16-17	mRNA	33666	33719	30173	30147	X14112	17
ul18.5	UL18.5	mRNA		35898		35004
ul18	UL18-AT	mRNA		36249		34913
ul19	UL19-18	mRNA	40768	40768	35008	35004		KOS	1, 4	S1 assay, Northern blot
ul6		mRNA			18057	18060		17	1
ul19	UL19-18	mRNA	40768	40768	35012	35004		KOS	1, 4	S1 assay, Northern blot
ul19	UL19-18	mRNA	40768	40768	35028	35004	X14112	17
ul21	UL21-L2	mRNA		41452		43709
ul7		mRNA			18057			17	1
ul20	UL18-19-20	mRNA		41613	36508	36385		17	1
ul8		mRNA			18237			17	1
ul20	UL19-20	mRNA		41613	36385	36385		17	1
ul22	UL22	mRNA	46581	46581	43850			Cl 101, TK43	1, 5	S1 assay, BamHI hybridization
ul9		mRNA			18237			17	1
ul9.5	UL9.5-9-8.5-8	mRNA			18198	18192		KOS	42	S1 assay
ul23	UL23	mRNA	47911	47906	46593	46607		?	1.6	S1 assay, gDNA Maxam & Guilbert sequencing
ul23	UL23	mRNA	47911	47906	46606	46607		?	1, 6	S1 assay, gDNA Maxam & Guilbert sequencing
ul23	UL23	mRNA	47911	47906	46621	46607	X14112	17
ul23	UL23-22	mRNA		47906		43818
ul23	UL23-22	mRNA		47906		43818		KOS	37	Northern
ul23	UL23-22	mRNA		47906		43818		KOS	37	Northern
ul23 (?)	UL23-24 c			49539		46607
ul27.2	Ul27.2-S	mRNA		54275		53037
ul27.2	UL27.2	mRNA		54478		53040
ul27.5	Ul27.5-27.2	mRNA		54757		53037
ul27.7	UL27.7-27.5-27.2	mRNA		55236		53037
ul27	UL27	mRNA	56080	56080	53058	53037	X14112	17
ul27	UL27	mRNA	56080	56080	53063	53037		KOS, tsJ12, tsJ20	1, 8	recombinant plasmid, gDNA Sanger sequencing
ul27	UL27-AT	mRNA		56080		52796
AST-1	AST-1			57711		59429
ul29.5	UL29.5	mRNA		59147		58397
ul29	UL29-28-27	mRNA	62319	62312	53043	53037		17 plasmid	1, 10	S1 assay
ul29	UL29	mRNA	62319	62312	58394	58395		17 plasmid	1, 10	S1 assay
ul29	UL29	mRNA	62319	62312	58409	58395	X14112	17
ul30	UL30	mRNA	62606	62605	66553	66577	X14112	17
ul30	UL30	mRNA	62606	62605	66578	66577		KOS pol	1, 11	recombinant plasmid, gDNA Maxam & Guilbert sequencing
ul30	UL30	mRNA		62605		66577			7	Northern
OriL-RNA	OriL-RNA			62455		63439
ncl30-2	NCL30-2			63467		64730
AST-2-L3	AST-2-L3			78531		80725
AST-2-L2	AST-2-L2			79374		80725
AST-2-L1	AST-2-L1			79449		80725
0.7kb LAT region	LAT 0.7 kb - S	ncRNA		8393		7640
0.7kb LAT region	LAT 0.7 kb	ncRNA		8423		7640
ul38	UL38	mRNA		84394	86036	86038		KOS	1, 12	S1 assay, northern
ul37	UL37-L2	mRNA		84757		80692
ul39	UL39-40-L	mRNA		86168		91001
ul39	Ul39-40	mRNA	86217	86214	90988	91001	X14112	17
ul39	UL39-40	mRNA	86217	86214	91003	91001		17	1, 13	S1 assay
ul39.5	UL39.5-40	mRNA		88773		91001
ul39.5	UL39.5-40-S	mRNA		88808		91001
ul39.2	UL39.2-40	mRNA		89001		91001
ul40	UL40	mRNA	89773	89775	90988	91001	X14112	17
ul40	UL40	mRNA	89773	89775	91003	91001		17	1, 13	S1 assay
ul40	UL40-S1	mRNA		89816		91001
ul40	UL40-S2	mRNA		89856		91001
ul40.5	UL40.5	mRNA		89964		91001
ul2	UL2	mRNA	9741	9739	10969	10965	X14112	17	44	S1 assay
ul2	UL2	mRNA		9739	10965	10965		17	1
ul41.5	UL41.5	mRNA		91845		91105
ul41.5	UL41.5-L	mRNA		91878		91105
ul41-42 c sp 4	UL41-42 c sp 4			91523		94656
ul41-42 c sp 4	UL41-42 c sp 4-L1			91457		94656
ul41-42 c sp 4	UL41-42 c sp 4-L2			91299		94656
ul41-42 c	UL41-42 c			91702		94655
ul42	UL42-L	mRNA		92666		94652
ul41	UL41	mRNA	92740	92755	91101	91105		KOS	1, 14	S1 assay
ul41	UL41	mRNA	92740	92755	91116	91105	X14112	17
ul41	UL41-L	mRNA		92882		91105
ul42	UL42	mRNA	92920	92936	94638	94655	X14112	17
ul42	UL42	mRNA	92920	92936	94653	94655		KOS	1, 14	S1 assay
ul41	UL41-L2	mRNA		92944		91096
ul43	UL43	mRNA	94714	94653	96099	96084	X14112	HSV-1(F)	36	S1 assay
ul44	UL44-45	mRNA	96168	96174	98683	98691		KOS	1, 14	S1 assay
ul44	UL44-45	mRNA	95168	96174	98668	98691	X14112	17
ul44.5	UL44.5-45	mRNA		96620		98691
ul45	UL45-L	mRNA		97909		98691
ul45	UL45	mRNA	97953	97953	98668	98691	X14112	17
ul45		mRNA	97953	97953	98683	98691		KOS	1, 14, 29	S1 assay
ul45	UL45-AT	mRNA		97953		98965
1.1 kb LAT region		ncRNA						17	44	Northern
1.8kb LAT region		ncRNA						17	44	Northern
2.2kb LAT region		mRNA			118003			17, McKrae	35	Northern
2.7kb LAT region		mRNA			118003			17, McKrae	35	Northern
3.6kb LAT region		mRNA			118003			17, McKrae	35	Northern
AL		ncRNA	118 959		118 603		X14112	McKrae	32	3' and 5' RACE
AL3		mRNA	120 157		119 311		X14112	McKrae	31	3' and 5' RACE
hsv1-mir-H1		ncRNA	117 789		117 874		KM222723	KOS
hsv1-mir-H1		ncRNA	117 656		117 741		KM222721	KOS
hsv1-mir-H1		ncRNA	117 651		117 736		KM222722	KOS
hsv1-mir-H1		ncRNA	108 779		108 864		KT425109	KOS79
hsv1-mir-H1		ncRNA	8 043		7 958		KM222723	KOS
hsv1-mir-H1		ncRNA	7 848		7 763		KM222722	KOS
hsv1-mir-H1		ncRNA	7 811		7 726		KM222721	KOS
hsv1-mir-H11		ncRNA	62 245		62 374		KM222723	KOS
hsv1-mir-H11		ncRNA	62 077		62 206		KM222722	KOS
hsv1-mir-H11		ncRNA	62 040		62 169		KM222721	KOS
hsv1-mir-H11		ncRNA	53 192		53 321		KT425109	KOS79
hsv1-mir-H12		ncRNA	145 047		145 134		KM222723	KOS
hsv1-mir-H12		ncRNA	145 037		145 124		KM222722	KOS
hsv1-mir-H12		ncRNA	144 636		144 723		KM222721	KOS
hsv1-mir-H12		ncRNA	131 223		131 136		KM222722	KOS
hsv1-mir-H12		ncRNA	131 165		131 078		KM222723	KOS
hsv1-mir-H12		ncRNA	130 774		130 687		KM222721	KOS
hsv1-mir-H12		ncRNA	122 080		121 993		KT425109	KOS79
hsv1-mir-H13		ncRNA	145 123		145 060		KM222723	KOS
hsv1-mir-H13		ncRNA	145 113		145 050		KM222722	KOS
hsv1-mir-H13		ncRNA	144 712		144 649		KM222721	KOS
hsv1-mir-H13		ncRNA	131 147		131 210		KM222722	KOS
hsv1-mir-H13		ncRNA	131 089		131 152		KM222723	KOS
hsv1-mir-H13		ncRNA	130 698		130 761		KM222721	KOS
hsv1-mir-H13		ncRNA	122 004		122 067		KT425109	KOS79
hsv1-mir-H14		ncRNA	4 296		4 384		KM222722	KOS
hsv1-mir-H14		ncRNA	4 279		4 367		KM222723	KOS
hsv1-mir-H16		ncRNA	68 856		68 955		KM222723	KOS
hsv1-mir-H16		ncRNA	68 688		68 787		KM222722	KOS
hsv1-mir-H16		ncRNA	68 651		68 750		KM222721	KOS
hsv1-mir-H16		ncRNA	59 801		59 900		KT425109	KOS79
hsv1-mir-H18		ncRNA	145 258		145 164		KM222723	KOS
hsv1-mir-H18		ncRNA	145 248		145 154		KM222722	KOS
hsv1-mir-H18		ncRNA	144 847		144 753		KM222721	KOS
hsv1-mir-H18		ncRNA	131 012		131 106		KM222722	KOS
hsv1-mir-H18		ncRNA	130 954		131 048		KM222723	KOS
hsv1-mir-H18		ncRNA	130 563		130 657		KM222721	KOS
hsv1-mir-H18		ncRNA	121 869		121 963		KT425109	KOS79
hsv1-mir-H2		ncRNA	121 472		121 546		KM222723	KOS
hsv1-mir-H2		ncRNA	121 122		121 196		KM222722	KOS
hsv1-mir-H2		ncRNA	121 109		121 183		KM222721	KOS
hsv1-mir-H2		ncRNA	112 168		112 242		KT425109	KOS79
hsv1-mir-H2		ncRNA	4 377		4 303		KM222722	KOS
hsv1-mir-H2		ncRNA	4 360		4 286		KM222723	KOS
hsv1-mir-H2		ncRNA	4 358		4 284		KM222721	KOS
hsv1-mir-H26		ncRNA	92 544		92 606		KM222723	KOS
hsv1-mir-H26		ncRNA	92 394		92 456		KM222721	KOS
hsv1-mir-H26		ncRNA	92 388		92 450		KM222722	KOS
hsv1-mir-H26		ncRNA	83 546		83 608		KT425109	KOS79
hsv1-mir-H27		ncRNA	2 726		2 808		KM222722	KOS
hsv1-mir-H27		ncRNA	2 708		2 790		KM222723	KOS
hsv1-mir-H3		ncRNA	125 384		125 464		KM222723	KOS
hsv1-mir-H3		ncRNA	125 047		125 127		KM222722	KOS
hsv1-mir-H3		ncRNA	125 020		125 100		KM222721	KOS
hsv1-mir-H3		ncRNA	116 027		116 107		KT425109	KOS79
hsv1-mir-H3		ncRNA	452		372		KM222722	KOS
hsv1-mir-H3		ncRNA	448		368		KM222723	KOS
hsv1-mir-H3		ncRNA	447		367		KM222721	KOS
hsv1-mir-H4		ncRNA	125 529		125 609		KM222723	KOS
hsv1-mir-H4		ncRNA	125 192		125 272		KM222722	KOS
hsv1-mir-H4		ncRNA	125 165		125 245		KM222721	KOS
hsv1-mir-H4		ncRNA	116 178		116 258		KT425109	KOS79
hsv1-mir-H4		ncRNA	307		227		KM222722	KOS
hsv1-mir-H4		ncRNA	303		223		KM222723	KOS
hsv1-mir-H4		ncRNA	302		222		KM222721	KOS
hsv1-mir-H5		ncRNA	150 068		149 989		KM222722	KOS
hsv1-mir-H5		ncRNA	149 656		149 577		KM222721	KOS
hsv1-mir-H5		ncRNA	126 192		126 271		KM222722	KOS
hsv1-mir-H5		ncRNA	125 754		125 833		KM222721	KOS
hsv1-mir-H5		ncRNA	117 050		117 129		KT425109	KOS79
hsv1-mir-H6		ncRNA	117 874		117 789		KM222723	KOS
hsv1-mir-H6		ncRNA	117 741		117 656		KM222721	KOS
hsv1-mir-H6		ncRNA	117 736		117 651		KM222722	KOS
hsv1-mir-H6		ncRNA	108 864		108 779		KT425109	KOS79
hsv1-mir-H6		ncRNA	7 958		8 043		KM222723	KOS
hsv1-mir-H6		ncRNA	7 763		7 848		KM222722	KOS
hsv1-mir-H6		ncRNA	7 726		7 811		KM222721	KOS
hsv1-mir-H7		ncRNA	123 043		123 125		KM222723	KOS
hsv1-mir-H7		ncRNA	122 692		122 774		KM222722	KOS
hsv1-mir-H7		ncRNA	122 679		122 761		KM222721	KOS
hsv1-mir-H7		ncRNA	113 769		113 851		KT425109	KOS79
hsv1-mir-H7		ncRNA	2 807		2 725		KM222722	KOS
hsv1-mir-H7		ncRNA	2 789		2 707		KM222723	KOS
hsv1-mir-H7		ncRNA	2 788		2 706		KM222721	KOS
hsv1-mir-H8		ncRNA	123 438		123 511		KM222723	KOS
hsv1-mir-H8		ncRNA	123 087		123 160		KM222722	KOS
hsv1-mir-H8		ncRNA	123 074		123 147		KM222721	KOS
hsv1-mir-H8		ncRNA	114 163		114 236		KT425109	KOS79
hsv1-mir-H8		ncRNA	2 412		2 339		KM222722	KOS
hsv1-mir-H8		ncRNA	2 394		2 321		KM222723	KOS
hsv1-mir-H8		ncRNA	2 393		2 320		KM222721	KOS
L/ST			125042					ICP4 mutant	26	Northern blot, S1assay
LAT		ncRNA	123 124		123 042		KM222723	KOS
LAT		ncRNA	122 773		122 691		KM222722	KOS
LAT		ncRNA	121 553		121 465		KM222723	KOS
LAT		ncRNA	121 203		121 115		KM222722	KOS
LAT		ncRNA	118 805		127 151		JN555585	17
LAT		ncRNA	118 802		127 143					Northern blot, in situ hybridization
LAT		ncRNA	117 796		125 965		JQ730035	McKrae
LAT		ncRNA	117 769		125 965			McKrae	1	454 sequencing
LAT		ncRNA	7 569		1		JN555585	17
LAT		ncRNA	7 502		1		JQ730035	McKrae
LAT 0.5kb intron		ncRNA	119 736		120 295		X14112		34
LAT 1.45kb		ncRNA	119 461		121 237			17	41
LAT 1.45kb intron		ncRNA							39
LAT 1.5kb intron		ncRNA	119 460		121 415		X14112		34
LAT 2kb intron		ncRNA	119 460		121 415		X14112		34
RL2		ncRNA	122 760		122 678		KM222721	KOS
RL2		ncRNA	121 190		121 102		KM222721	KOS
RL2		ncRNA	113 850		113 768		KT425109	KOS79
RL2		ncRNA	112 249		112 161		KT425109	KOS79
RL2		ncRNA	4 277		4 365		KM222721	KOS
RL2		ncRNA	2 707		2 789		KM222721	KOS
ul20-AS		mRNA							4	Northern, S1 assay
ul43-AS		ncRNA							14
ul45	UL45-S	mRNA		98029		98691
UOL		ncRNA	118 266		118 731		X14112	17	27	3' and 5' RACE
us5-1		lncRNA	us5-ben		ICP22-ben			HSV-1(F)	33	Northern, S1
